# Supplementary material for: Identification of novel driver risk genes in CNV loci associated with neurodevelopmental disorders
Source: HGG Adv. 2024 Jun 6;5(3):100316. doi: 10.1016/j.xhgg.2024.100316 (PMC11264174; doi:10.1016/j.xhgg.2024.100316)
Supplement: Data S1. Tables S1–S14 [file mmc2.xlsx]

## Sheet: README
List of suplementary tables
Supplemental table 1. List of significant (p-value<0.05) CNV loci identified in the current study,
NDD-risk region: A genomic region associated with an increased risk of neurodevelopmental disorders (NDDs).
Number of case carriers: The count of individuals with the identified genomic region who have the neurodevelopmental disorder.
Number of control carriers: The count of individuals with the identified genomic region who do not have the neurodevelopmental disorder.
Number of non-carrier cases: The count of individuals without the identified genomic region who have the neurodevelopmental disorder.
Number of non-carrier controls: The count of individuals without the identified genomic region who do not have the neurodevelopmental disorder.
p_value: The probability that the observed results (association between genomic region and disorder) occurred by chance.
Odds_ratio: The ratio of the odds of having the neurodevelopmental disorder for individuals with the genomic region to the odds for those without.
95% CI lower limit: The lower limit of the 95% confidence interval for the odds ratio.
95% CI upper limit: The upper limit of the 95% confidence interval for the odds ratio.
Q-value: A measure of the proportion of false positives among significant results.
Previously_reported: Existing evidence supporting the association of the region with NDD disorders.
Bonferroni: If the region surpass the Bonferroni threshold correction
Overlaps with previously known NDD-risk reginon: Existing evidence of the region overlapping with another NDD-risk region
Diagnoses reported in case carriers in SFARI
Supplemental table 2. List of CNV loci associated with risk for ASD and NDDs in reference studies (Collins et al. 2022, Sfari CNV catalog and Sanders et al 2015)
Previously reported CNV
Reference Study
Number of Studies in which the region is reported
p_value: The probability that the observed results (association between genomic region and disorder) occurred by chance.
Odds_ratio: The ratio of the odds of having the neurodevelopmental disorder for individuals with the genomic region to the odds for those without.
95% CI lower limit: The lower limit of the 95% confidence interval for the odds ratio.
95% CI upper limit: The upper limit of the 95% confidence interval for the odds ratio.
Q-value: A measure of the proportion of false positives among significant results.
Supplemental table 3. Aggregate summary table including different sources of evidence identified in the current study for the association of qDSGs with risk for NDD.
Ensembl code: : An unique identifier for the gene.
Gene Symbol: An unique abbreviation for the gene name.
CNV region: Copy Number Variant region where the gene is located.
P-value association: Probability that the observed association between the gene and the condition occurred by chance.
OR: Odds ratio, indicating the strength and direction of association between the gene and the condition.
Nº of affected cases: Number of individuals with a NDD diagnosis who carry a variant affecting the gene.
Nº of affected controls: Number of control individuals without a NDD diagnosis who a variant affecting the gene.
Nº of non-affected cases: Number of individuals with NDD diagonisis that don't carry a variant affecting the gene.
Nº of non-affected controls: Number of controls without NDD diagnosis that don't carry a variant affecting the gene.
Previous evidence of association: Existing evidence supporting the association of the gene with NDD disorders.
Label: A label indicating if the gene has been validated in our analysis or not.
ONTOLOGY: Refers to a hierarchical structure (ontology) used to categorize genes based on their functions or properties.
GO code: Identifier for the Gene Ontology term.
Description: A brief explanation or definition of the biological function represented by the associated GO term.
GO gene ratio: Ratio of genes associated with the GO term.
GO p-value: Probability that the observed GO gene ratio occurred by chance.
GO p-value.adjusted: Adjusted p-value for multiple comparisons in GO analysis.
GO parent term: Parent term in the Gene Ontology hierarchy.
Phenotypes associated: Phenotypes linked to the gene.
Frequency per gene: Frequency of patients presenting the phenotype as well as the qDSG affected.
P-value phenotypes: Probability that the observed association between the gene and phenotypes occurred by chance.
HPO code: If the gene association has been previously reported in the Human Phenotype Ontology (HPO), the correspondent HPO code.
Association already reported in HPO: Indicates whether the gene association has been previously reported in the Human Phenotype Ontology.
Gene in PPI: Indicates whether the gene is involved in Protein-Protein Interaction.
SV_id: Structural Variant identifier.
Nº families all affected: Number of families where all members are affected.
Nº of families transmitted to all: Number of families where the variant is transmitted to all members of the offspring.
RATIO: A ratio of the trasnsmission of the variants to the offspring.
Supplemental table 4. Enriched Gene Ontology (GO) terms for qDSGs fallin within the 38 NDD-risk regions identified in this study
ID: Identifier for the GO term.
ONTOLOGY: The type of biological information represented by the GO term.
Description: A brief explanation of the biological function represented by the GO term.
GeneRatio: The ratio of genes in the study associated with a specific GO term.
BgRatio: The ratio of background genes associated with a specific GO term.
pvalue: The probability that the observed association occurred by chance.
p.adjust: Adjusted p-value to account for multiple comparisons.
qvalue: A measure of the proportion of false positives among significant GO term associations.
geneID: Identifier for the gene associated with the GO term.
Count: The number of genes associated with the GO term.
parent CODE: Identifier for the parent term in the GO hierarchy.
parent Term: The parent term in the GO hierarchy.
Supplemental table 5. Enriched Gene Ontology (GO) terms for qDSGs in the 23 novel NDD-risk regions identified in this study
ID: Identifier for the GO term.
ONTOLOGY: The type of biological information represented by the GO term.
Description: A brief explanation of the biological function represented by the GO term.
GeneRatio: The ratio of genes in the study associated with a specific GO term.
BgRatio: The ratio of background genes associated with a specific GO term.
pvalue: The probability that the observed gene ratio occurred by chance.
p.adjust: Adjusted p-value to account for multiple comparisons.
qvalue: A measure of the proportion of false positives among significant GO term associations.
geneID: Identifier for the gene associated with the GO term.
Count: The number of genes associated with the GO term.
Supplemental table 6. qDSGs annotated by their experession rank in several brain tissues across developmental stages and associated GO terms.
gene: Qualifiyin dosage sensitve gene (qDSG) analyzed.
set_ID_expression: Identifier for the gene expression data, allowing for tracking and referencing in analyses.
Region: The specific brain region associated with the gene expression data, providing context for where the gene is active.
AGE: The developmental stage or age group during which the gene is expressed, giving insights into its temporal patterns.
rank: The expression rank of the gene, indicating whether it is highly expressed, moderately expressed, or low expressed.
type: The type of dosage sensitivity of that gene, categorized as haploinsufficient (HI), triplosensitive (TS), or both (bHITS).
n_genes_expression_group: The number of genes in the gene expression group, providing context about the scale of expression patterns.
gene_expression_group: The gene expression group to which the gene belongs, allowing for grouping based on similar expression patterns.
pvalue_expression: The probability that the observed gene expression group occurred by chance.
OR_expression: The odds ratio for the association of the gene with a specific condition based on its expression.
ONTOLOGY: Refers to a hierarchical structure (ontology) used to categorize genes based on their functions or properties.
ID_GO: Identifier for the Gene Ontology (GO) term associated with the gene, providing functional information.
Description: A brief explanation or definition of the biological function represented by the associated GO term.
GO Parent Term ID
Go Parent Term Description
Label
Previously reported NDD risk gene
Supplemental table 7. Aggregate summary of qDSGs according to their brain experession percentile in different developmental stages.
Ages: Different developmental stages or age groups.
Genes expressed in the 95% percentile: Genes highly expressed in the top 5% of expression levels.
Genes expressed in the from 5% to 95% percentile: Genes moderately expressed between the top 5% and bottom 5% of expression levels.
Genes expressed in the 5% percentile: Genes with low expression in the bottom 5% of expression levels.
Supplemental table 8. Highly expressed genes in key regions of the brain across lifespan and the pathways where they are involved.
GO parent term description: A brief explanation or definition of the biological function represented by the associated GO parent term.
GO parent term ID: Identifier for the parent term in the GO hierarchy.
Gene Symbol: An unique abbreviation for the gene name.
Supplemental table 9. Nodes (qDSGs) interactions in the PPI network annotated by the strengh of evidence in the interaction.
node1: The first gene/node in the protein-protein interaction pair.
node2: The second gene/node in the protein-protein interaction pair.
node1_string_id: Unique STRING identifier for the first gene.
node2_string_id: Unique STRING identifier for the second gene.
experimentally_determined_interaction: Numerical indicator that indicates the strength of evidence of experimentally determined interaction.
database_annotated: Numerical indicator that indicates the strength of evidence of interaction coming from curated databases.
combined_score: Numerical score indicating the combined confidence level of the interaction.
Supplemental Table 10: Direct (1 node distance in the PPI network) and indirect (2 nodes distance in the PPI network) qDSGs that interact within the same risk region
risk_region: Genomic region associated that entails risk for neurodevelopmental disorders (NDDs).
qdsgs_in_ppi_DIST2: qDSGs from the same regino that are indirectly connected in the PPI.
n_qdsgs_genes_in_ppi_DIST2: Number of qDSGs from the same region that are indirectly connected in the PPI.
all_qdsds_in_ppi_DIST1: qDSGs from the same region that are directly connected in the PPI.
n_qdsgs_genes_in_ppi_DIST: Number of qDSGs from the same region that are directly connected in the PPI.
all_qdsgs_for_that_region: Total qDSGs from the same region.
percentage_interaction: Percentage of qDSGs from the same region that interact among each other in the PPI.
Supplemental Table 11: List of cases and controls employed for the meta-analysis
Study ID: Study where the patients were reported
Patient ID: Patient ID coming from the study
CNV Region
Internal patient ID: Patient ID coming from SFARI
Primary diagnosis: NDD diagnosis of the patient reported
Chr
CNV start
CNV end
Study: Study where the patients were reported
Diagnosis_ID: Case/ Control status
Supplemental Table 12: Short summary of table 3
Ensembl code: : An unique identifier for the gene.
P-value association: Probability that the observed association between the gene and the condition occurred by chance.
OR: Odds ratio, indicating the strength and direction of association between the gene and the condition.
Nº of affected cases: Number of individuals with a NDD diagnosis who carry a variant affecting the gene.
Nº of affected controls: Number of control individuals without a NDD diagnosis who a variant affecting the gene.
Nº of non-affected cases: Number of individuals with NDD diagonisis that don't carry a variant affecting the gene.
Nº of non-affected controls: Number of controls without NDD diagnosis that don't carry a variant affecting the gene.
Gene Symbol: An unique abbreviation for the gene name.
Previous evidence of association: Existing evidence supporting the association of the gene with NDD disorders.
Label: A label indicating if the gene has been validated in our analysis or not.
Gene in PPI: Indicates whether the gene is involved in Protein-Protein Interaction.
CNV region
Supplemental Table 13: Summary of regions evaluated
Chromosome
Region
CNV types reported
Region size
Supplemental Table 14: List of platforms employed in the sequencing samples used in the meta-analysis
Studies
Platform

## Sheet: Supp Table 1
CNV	Number of case carriers	Number of control carriers	Number of non-carrier cases	Number of non-carrier controls	p_value	Odds_ratio	95% CI lower limit	95% CI upper limit	Q-value	Previously reported NDD-risk region	Bonferrooni	Overlaps with previously known NDD-risk reginon	Diagnoses reported in case carriers in SFARI
10p15.1	10	1	61321	51451	0,0150871204486005	8,38887906906691	1,19353500352532	363,558300361988	0,295629523962662	NA	NA	NA	ASD
10q11.22-q11.23	7	0	61324	51452	0,0181716828414436	Inf	1,20923075681832	Inf	0,310225356515452	NA	NA	10q11.22	DD, ASD, ID, Schizophrenia
10q22.3-q23.2	50	0	61281	51452	0,0000000000000747631836320967	Inf	10,9650528954114	Inf	0,00000000000849683581978779	NA	Surpassing Bonferroni threshold	NA	DD, ASD, ID
10q24.32	13	3	61318	51449	0,0420455999096524	3,63575584388095	0,999044671747706	19,891051296035	0,533824326950158	NA	NA	NA	ASD, DD, ID
10q26.3	152	74	61422	51378	0,0000996746459477815	1,71815334171122	1,29271761340335	2,30085373829211	0,00469614143525374	NA	NA	NA	ASD, NA, DD, ID
11p11.12	7	0	61567	51452	0,0182886923770658	Inf	1,20445930596337	Inf	0,310225356515452	NA	NA	NA	ASD
11p11.2	18	5	61313	51447	0,0217869466898753	3,02056623284592	1,08077773727301	10,4089532706129	0,358425022877036	NA	NA	NA	ASD, DD, ID
11p15.4	54	25	61520	51764	0,012744710807981	1,81744745419855	1,11151130709061	3,04805597646694	0,256360421827794	NA	NA	NA	ASD, NA, DD, ID
11q12.3	15	4	61316	51448	0,0373141110706292	3,14633909743402	1,00229718384444	13,0224382921533	0,481903263997387	NA	NA	NA	ASD, DD, ID
11q23.3-q25	7	0	61324	51452	0,0181716828414436	Inf	1,20923075681832	Inf	0,310225356515452	NA	NA	11q25	DD, ASD, ID, Schizophrenia
11q24.2	12	0	61319	51452	0,000749588557507302	Inf	2,331212776804	Inf	0,0279313900199032	NA	NA	NA	ASD, DD, ID
12p13.31	21	7	61553	51782	0,0354313340803076	2,52367844066228	1,033434107393	7,02830693696258	0,469211879169711	Previously reported NDD-risk region	NA	NA	ASD, DD, ID
13q12.11-q12.12	8	0	61323	51452	0,00952101062833578	Inf	1,43212123447958	Inf	0,202044805558969	NA	NA	NA	ASD, DD, ID
13q22.1	6	0	61325	51452	0,0348697931931306	Inf	0,987807766991186	Inf	0,466229646635211	NA	NA	NA	ASD, DD, ID
13q31.3	26	7	61305	51445	0,00474648780456715	3,11674910713565	1,31745364402017	8,50580196419689	0,130968769361186	NA	NA	NA	ASD, DD, ID
13q33.2-q34	6	0	61325	51452	0,0348697931931306	Inf	0,987807766991186	Inf	0,466229646635211	NA	NA	NA	DD, ASD, ID
14q11.2	142	42	61432	51747	0,000000000151528968764243	2,84777342222193	2,00530772105294	4,12130744653382	0,0000000143510560833802	NA	Surpassing Bonferroni threshold	NA	ASD, DD, ID
14q22.2	6	0	61325	51452	0,0348697931931306	Inf	0,987807766991186	Inf	0,466229646635211	NA	NA	NA	ASD
14q23.1	9	0	61322	51452	0,00501288294519278	Inf	1,65602320550088	Inf	0,130968769361186	NA	NA	NA	ASD, DD, ID
14q24.3	23	7	61308	51445	0,0162361644834006	2,75700407969163	1,14525257289812	7,60886564527296	0,310225356515452	NA	NA	NA	ASD, DD, ID
14q32.2	19	5	61312	51447	0,0220763322493555	3,18843906171142	1,15146939288136	10,927286650583	0,358425022877036	NA	NA	NA	ASD, DD, ID
14q32.33	40	6	61534	51446	0,00000410423613513008	5,57361117410844	2,34783488092089	16,0898447140706	0,00023681769344658	Previously reported NDD-risk region	Surpassing Bonferroni threshold	NA	ASD, DD, ID
15q11.1-q13.1	7	0	61567	51452	0,0182886923770658	Inf	1,20445930596337	Inf	0,310225356515452	NA	NA	15q11.2-q13.1, 15q12	ASD, DD, ID
15q11.2	436	253	61138	51536	0,00000188117568763236	1,45265691885858	1,24077836658741	1,70360604462325	0,00011252400889443	NA	Surpassing Bonferroni threshold	15q11.2-q13.1	ASD, DD, MCA, ID, ADHD, global DD, ADHD, ID, epilepsy, seizures, Schizophrenia
15q11.2-q13.1	230	0	61344	51452	0,000000000000000000000000000000000000000000000000000000000000290006669877815	Inf	51,868224246768	Inf	0,000000000000000000000000000000000000000000000000000000000329592580316137	Previously reported NDD-risk region	Surpassing Bonferroni threshold	15q12	ASD, DD, Microcephaly, ID, epilepsy, ADHD, OCD, ID, Schizophrenia
15q11.2-q13.2	7	0	61324	51452	0,0181716828414436	Inf	1,20923075681832	Inf	0,310225356515452	NA	NA	15q11.2-q13.1, 15q13.2-q13.3, 15q12	DD, ASD, ID
15q13.1-q13.2	11	0	61320	51452	0,00140723019674469	Inf	2,10583747810764	Inf	0,0463570179304447	NA	NA	15q13.2-q13.3, 15q11.2-q13.1	ASD, DD, ID, ADHD, Schizophrenia
15q13.1-q13.3	6	0	61325	51452	0,0348697931931306	Inf	0,987807766991186	Inf	0,466229646635211	NA	NA	15q13.2-q13.3, 15q11.2-q13.1, 15q13.3	ASD, DD, ID
15q13.2-q13.3	194	5	61380	51447	0,0000000000000000000000000000000000000000000540761728028602	32,520904965145	13,6970891040862	101,358142595184	0,0000000000000000000000000000000000000000307287851952253	Previously reported NDD-risk region	Surpassing Bonferroni threshold	15q13.3	ASD, Learning disability, DD, Motor delay, ID, MCA, ADHD, ID, epilepsy, seizures, ADHD, Schizophrenia
15q13.3	167	12	61407	51777	0,00000000000000000000000000000109401447626384	11,7359184656996	6,54125391490843	23,1692739763846	0,0000000000000000000000000003552421292211	Previously reported NDD-risk region	Surpassing Bonferroni threshold	15q13.2-q13.3	DD, ASD, MCA, Cardiac defects, ID, epilepsy
15q24.1-q24.2	16	1	61315	51451	0,000829089935885969	13,4272848463079	2,08563804207463	561,659573517622	0,0303955068430453	NA	NA	NA	DD, ASD, ID, Schizophrenia
15q24.2	8	1	61323	51451	0,0455860320934797	6,71201895839267	0,899838916820254	297,454359357238	0,551154526321699	NA	NA	NA	ASD, DD, ID
15q24.2-q24.3	11	1	61320	51451	0,00864128822835597	9,23202358758286	1,34132644540993	396,597239817195	0,202044805558969	NA	NA	NA	DD
15q25.1	8	1	61323	51451	0,0455860320934797	6,71201895839267	0,899838916820254	297,454359357238	0,551154526321699	NA	NA	NA	ASD, DD, ID
15q25.2	25	9	61549	51443	0,0258171632869715	2,32160659336298	1,04814661652451	5,65318504806323	0,403474704190093	NA	NA	NA	ASD, DD, ID, epilepsy
15q26.2-q26.3	6	0	61325	51452	0,0348697931931306	Inf	0,987807766991186	Inf	0,466229646635211	NA	NA	NA	DD, ASD, ID
16p11.2	518	97	61056	51692	0,0000000000000000000000000000000000000000000000000000000545822149242796	4,52106219375265	3,63258742834939	5,67746342410144	0,0000000000000000000000000000000000000000000000000000413551248409625	Previously reported NDD-risk region	Surpassing Bonferroni threshold	NA	ASD, NA, DD, MCA, PDD-NOS, Dysmorphic features, ID, ODD, Encephalopathy, ADD, epilepsy, ADHD, ADHD, ID, DD, Schizophrenia
16p11.2-p11.1	7	0	61324	51452	0,0181716828414436	Inf	1,20923075681832	Inf	0,310225356515452	NA	NA	16p11.2	DD, ASD, ID
16p12.1	122	30	61452	51759	0,0000000000265737640939778	3,42507348506184	2,28126725072156	5,29284511622715	0,00000000274555299025507	NA	Surpassing Bonferroni threshold	NA	ASD, DD, ID, ADHD, Schizophrenia
16p12.2-p11.2	38	0	61293	51452	0,0000000000931016421415272	Inf	8,23326414234394	Inf	0,00000000920087098207354	NA	Surpassing Bonferroni threshold	16p11.2, 16p12.2	DD, ASD, ID
16p13.11	227	55	61347	51734	0,0000000000000000000363233247524862	3,48038658651071	2,58171259909794	4,76344070810798	0,00000000000000000688024309686676	Previously reported NDD-risk region	Surpassing Bonferroni threshold	NA	ASD, NA, DD, Microcephaly, dysmorphic features, Cardiac defects, ID, ADHD, epilepsy, Schizophrenia, ID
16p13.11-p12.3	32	8	61299	51444	0,00120216824500602	3,35677883774677	1,51480059118665	8,43071870083498	0,0420388987830567	NA	NA	16p13.11	ASD, DD, ID, ADHD, MDD, Schizophrenia
16p13.2	70	30	61261	51422	0,00173754659624367	1,95853922969476	1,259864091337	3,11294436330949	0,0564206201894552	NA	NA	NA	ASD, DD, ID, Schizophrenia
16p13.3	94	35	61480	51754	0,0000182325819904115	2,26076734955359	1,51836858658537	3,43619949980816	0,000974867972781658	Previously reported NDD-risk region	Surpassing Bonferroni threshold	NA	ASD, NA, DD, ID
16q23.3	22	7	61309	51445	0,024113157083256	2,63709637684953	1,08798089848971	7,30856839804	0,385980324297471	Previously reported NDD-risk region	NA	NA	ASD, DD, ID
16q24.2	13	3	61318	51449	0,0420455999096524	3,63575584388095	0,999044671747706	19,891051296035	0,533824326950158	NA	NA	NA	ASD, Hypotonia, dysmorphic features
17p11.2	141	30	61433	51759	0,0000000000000161726116984546	3,95974601672494	2,65460151699836	6,08625106886417	0,00000000000204224146614374	Previously reported NDD-risk region	Surpassing Bonferroni threshold	NA	ASD, DD, ID, OCD, ID
17p12	30	12	61301	51777	0,0293699090004855	2,11153016994171	1,0497112930109	4,52900233528126	0,439196073408575	Previously reported NDD-risk region	NA	NA	ASD, DD, ID, ADHD, Schizophrenia
17p12-p11.2	7	0	61324	51789	0,0179843860349783	Inf	1,21714958244961	Inf	0,310225356515452	NA	NA	17p11.2, 17p12	DD, ASD, ID
17p13.1	37	15	61294	51774	0,0171985316094248	2,08349564400728	1,1161156158356	4,08692242923083	0,310225356515452	NA	NA	NA	ASD, Microcephaly, dysmorphic features, DD, ID
17p13.3	113	37	61218	51415	0,000000157694058696466	2,56489867354933	1,7550048523572	3,82663399385531	0,0000115625353360344	NA	Surpassing Bonferroni threshold	NA	ASD, NA, DD, Cardiac defects, ID, ADHD
17q11.2	44	5	61530	51447	0,000000145327600337122	7,35781755250596	2,92518591332577	23,777110731769	0,0000110109878522093	Previously reported NDD-risk region	Surpassing Bonferroni threshold	NA	ASD, DD, ID
17q12	175	45	61399	51744	0,00000000000000811759826841687	3,277209486321	2,34937299346701	4,6561534339072	0,00000000000108537063906538	Previously reported NDD-risk region	Surpassing Bonferroni threshold	NA	ASD, DD, ID, MCA, ID, ADHD, epilepsy, seizures, Schizophrenia
17q21.31	87	8	61244	51781	0,00000000000000335184887190115	9,19202496766063	4,46463163163563	21,9706939130682	0,000000000000476172030364458	NA	Surpassing Bonferroni threshold	NA	ASD, DD, ID
17q21.31-q21.32	8	0	61323	51452	0,00952101062833578	Inf	1,43212123447958	Inf	0,202044805558969	NA	NA	NA	DD, ASD, ID
17q25.3	46	12	61285	51440	0,000101236660944757	3,21738828300617	1,67710802673965	6,67386400839069	0,00469614143525374	NA	NA	NA	ASD, NA, DD, ID
18p11.21	16	0	61315	51452	0,0000619399649610623	Inf	3,23591091930542	Inf	0,00306064218166292	NA	NA	NA	ASD, DD, ID, epilepsy
18p11.32-p11.21	14	0	61317	51452	0,000214509799463692	Inf	2,78329581643396	Inf	0,00870679953894592	NA	NA	NA	DD, ASD, ID
18p11.32-p11.31	8	0	61323	51452	0,00952101062833578	Inf	1,43212123447958	Inf	0,202044805558969	NA	NA	NA	DD, ASD, ID
18p11.32-q23	9	0	61322	51452	0,00501288294519278	Inf	1,65602320550088	Inf	0,130968769361186	NA	NA	18q22.3	DD, ASD, ID
18q12.1	29	11	61302	51441	0,0253547189361764	2,21221330744773	1,07270667557038	4,90898107843075	0,400217195430063	NA	NA	NA	ASD, DD, ID
18q21.2	14	2	61317	51450	0,00978652381039357	5,87346487499615	1,34887981746074	53,2214424381603	0,202225169282042	NA	NA	NA	ASD, DD, ID
19p13.13-p13.11	13	0	61318	51452	0,000400473206015711	Inf	2,55733320750565	Inf	0,0159697473205914	NA	NA	NA	DD
19q13.32	31	13	61300	51439	0,0342248252238748	2,00096907707815	1,01713673633246	4,16676208870612	0,466229646635211	NA	NA	NA	ASD, DD, ID
19q13.43	26	6	61305	51446	0,00214863556878873	3,63631450189004	1,46360502507615	10,8037381103686	0,0687866006740391	NA	NA	NA	ASD, DD, ID
1p21.3	15	4	61316	51448	0,0373141110706292	3,14633909743402	1,00229718384444	13,0224382921533	0,481903263997387	NA	NA	NA	ASD, DD, ID
1p34.1	15	3	61316	51449	0,0161775717092266	4,19527251620982	1,18670766171965	22,6082283012061	0,310225356515452	NA	NA	NA	ASD, DD, ID
1p36.11	21	6	61310	51446	0,0188451039488173	2,93674262887172	1,14643557787566	8,89365449459278	0,317295713153049	NA	NA	NA	ASD, Learning disability, DD, ID
1p36.13	44	21	61287	51431	0,034002567710744	1,75827461492143	1,02323821768501	3,1137040432946	0,466229646635211	NA	NA	NA	ASD, DD, ID
1p36.23	9	1	61322	51451	0,0262711202024345	7,550937276814	1,04630158094346	330,510663031277	0,403474704190093	NA	NA	NA	ASD, Cognitive impairment, DD, ID
1p36.33-p36.22	79	0	61252	51452	0,00000000000000000000138828484197479	Inf	17,5722297040079	Inf	0,000000000000000000315557144580869	NA	Surpassing Bonferroni threshold	NA	DD, ASD, ID
1p36.33-p36.31	10	0	61321	51452	0,00265085658327703	Inf	1,88067534996269	Inf	0,0772145563694793	NA	NA	NA	DD, ASD, ID
1p36.33-p36.32	26	0	61305	51452	0,000000175756547276713	Inf	5,50540985643288	Inf	0,000012484207248749	NA	Surpassing Bonferroni threshold	NA	ASD, DD, ID
1q21.1	360	61	61214	51728	0,00000000000000000000000000000000000000000197050516269692	4,98697380778307	3,79195097289643	6,6563298814571	0,000000000000000000000000000000000000000895791646962021	Previously reported NDD-risk region	Surpassing Bonferroni threshold	NA	DD, ASD, ID, Schizophrenia, ID
1q21.1-q21.2	21	2	61310	51450	0,000211868912787517	8,80919212771422	2,1535140163193	77,4512130094619	0,00870679953894592	NA	NA	1q21.1	ID, ASD, DD
1q22	8	1	61323	51451	0,0455860320934797	6,71201895839267	0,899838916820254	297,454359357238	0,551154526321699	NA	NA	NA	ASD, DD, ID
1q43-q44	24	0	61307	51452	0,000000641300146117559	Inf	5,05038800584721	Inf	0,0000404909786701448	Previously reported NDD-risk region	Surpassing Bonferroni threshold	1q44	DD, ASD, ID
20p13	32	9	61299	51443	0,00248796143631768	2,98372180379351	1,39174995272697	7,10803923759904	0,0754018179300011	Previously reported NDD-risk region	NA	NA	ASD, DD, ID
20q11.23	7	0	61324	51452	0,0181716828414436	Inf	1,20923075681832	Inf	0,310225356515452	NA	NA	NA	ASD
21q11.2-q21.1	6	0	61325	51452	0,0348697931931306	Inf	0,987807766991186	Inf	0,466229646635211	NA	NA	NA	DD, ASD, ID
21q11.2-q22.3	28	1	61303	51451	0,000000616876390822231	23,5003496478569	3,88496647736266	956,862055776388	0,0000400966545322384	NA	Surpassing Bonferroni threshold	NA	DD, ASD, ID
21q22.11-q22.12	14	2	61317	51450	0,00978652381039357	5,87346487499615	1,34887981746074	53,2214424381603	0,202225169282042	NA	NA	NA	ASD, DD, ID
21q22.3	49	16	61282	51436	0,000661074189793707	2,57035586418745	1,43679534379592	4,84310714974372	0,0259072695413982	NA	NA	NA	ASD, NA, DD, ID, ID
22q11.1-q11.21	8	0	61323	51452	0,00952101062833578	Inf	1,43212123447958	Inf	0,202044805558969	NA	NA	22q11.21-q11.23, 22q11.21	DD, ASD, ID
22q11.21	510	42	61064	51747	0,00000000000000000000000000000000000000000000000000000000000000000000000000000000000000511103160275858	10,2923693734619	7,50247891875357	14,4529240958169	0,0000000000000000000000000000000000000000000000000000000000000000000000000000000000116173748330702	Previously reported NDD-risk region	Surpassing Bonferroni threshold	22q11.21-q11.23	ASD, DD, ID, Seizures, Learning disability, MCA, Cardiac defects, Dysmorphic features, ID, epilepsy, ADHD, DD, ADHD, Schizophrenia, epilepsy, seizures
22q11.21-q11.22	11	0	61320	51452	0,00140723019674469	Inf	2,10583747810764	Inf	0,0463570179304447	NA	NA	22q11.21-q11.23, 22q11.21	DD, ASD, ID
22q11.21-q11.23	56	0	61275	51452	0,00000000000000169366771120722	Inf	12,3299230032967	Inf	0,000000000000256647113838268	Previously reported NDD-risk region	Surpassing Bonferroni threshold	22q11.21	DD, ASD, ID
22q11.22-q11.23	15	0	61316	51452	0,000115157308159974	Inf	3,00953111246537	Inf	0,00513240316563963	NA	NA	22q11.21-q11.23	ASD, DD, ID, Schizophrenia
22q11.23	56	21	61518	51431	0,00124256148092716	2,22935085583093	1,32853279313979	3,87690347489536	0,0427930643355671	NA	NA	22q11.21-q11.23	ASD, DD, ID, Schizophrenia
22q12.3	32	13	61299	51439	0,0249190798976168	2,06554550421193	1,05432461527055	4,28860484427907	0,396091388862119	NA	NA	NA	ASD, NA, DD, ID
22q13.2-q13.33	68	0	61263	51452	0,00000000000000000158001124662114	Inf	15,0648288755939	Inf	0,000000000000000276258889505373	NA	Surpassing Bonferroni threshold	22q13.3, 22q13.31-q13.33	DD, ASD, ID
22q13.31	19	6	61312	51446	0,0425086683581076	2,65699514060461	1,02013956190111	8,12942651890005	0,533824326950158	NA	NA	22q13.3, 22q13.31-q13.33	ASD, DD, ID
22q13.31-q13.33	15	0	61316	51452	0,000115157308159974	Inf	3,00953111246537	Inf	0,00513240316563963	Previously reported NDD-risk region	NA	22q13.3	ASD, DD, ID
22q13.32-q13.33	12	1	61319	51451	0,00493897277540639	10,0709496928564	1,48964530217545	429,627437270204	0,130968769361186	NA	NA	22q13.3, 22q13.31-q13.33	ASD, DD, ID
2p11.1	7	0	61324	51452	0,0181716828414436	Inf	1,20923075681832	Inf	0,310225356515452	NA	NA	NA	ASD
2p16.3	66	31	61265	51421	0,00773479040304917	1,78692771924136	1,14932098477462	2,83395338405172	0,191099767240552	Previously reported NDD-risk region	NA	NA	ASD, NA, DD, ID, OCD, ID, Schizophrenia
2p23.1	16	4	61315	51448	0,0239958614533839	3,3561641966957	1,08260271990696	13,7930125847837	0,385980324297471	NA	NA	NA	ASD
2p23.3	6	0	61325	51452	0,0348697931931306	Inf	0,987807766991186	Inf	0,466229646635211	NA	NA	NA	ASD, DD, ID
2p24.1	9	1	61322	51451	0,0262711202024345	7,550937276814	1,04630158094346	330,510663031277	0,403474704190093	NA	NA	NA	ASD
2q12.2-q12.3	8	1	61323	51451	0,0455860320934797	6,71201895839267	0,899838916820254	297,454359357238	0,551154526321699	NA	NA	NA	ASD, ID, DD, Schizophrenia
2q13	88	33	61486	51756	0,000048783096513271	2,24460239862895	1,48858952508777	3,45870636023163	0,00246408840832589	Previously reported NDD-risk region	NA	NA	ASD, DD, ID
2q23.1	29	2	61302	51450	0,00000416749130570313	12,1711997842987	3,0783166570078	105,30910853501	0,00023681769344658	NA	Surpassing Bonferroni threshold	NA	ASD, NA, DD, ADHD, ID, Schizophrenia, epilepsy, seizures
2q24.3	18	5	61313	51447	0,0217869466898753	3,02056623284592	1,08077773727301	10,4089532706129	0,358425022877036	NA	NA	NA	ASD, ID, seizures, DD
2q31.1	16	3	61315	51449	0,00991794899974481	4,47504332133636	1,2808510671828	23,9667290716504	0,203094577265045	NA	NA	NA	ASD, DD, ID
2q33.1	17	5	61314	51447	0,033025549021686	2,85269971565798	1,01021986034996	9,88900444353546	0,466229646635211	NA	NA	NA	ASD, DD, ID, Schizophrenia
2q34	26	8	61305	51444	0,00956880031542085	2,72711821936135	1,19892954957566	6,97162161312704	0,202044805558969	NA	NA	NA	ASD
2q37.1-q37.3	9	0	61322	51452	0,00501288294519278	Inf	1,65602320550088	Inf	0,130968769361186	NA	NA	NA	DD, ASD, ID
2q37.2	11	2	61320	51450	0,0469580013641361	4,61460764302156	1,00707362122532	42,8034930290901	0,555914255732715	NA	NA	NA	ASD, DD, ID
2q37.2-q37.3	7	0	61324	51452	0,0181716828414436	Inf	1,20923075681832	Inf	0,310225356515452	NA	NA	NA	DD, ASD, ID
2q37.3	97	28	61234	51424	0,000000110188093489984	2,90913511190058	1,89340690195952	4,60304835565878	0,00000863646677595637	NA	Surpassing Bonferroni threshold	NA	ASD, DD, ID
3p12.3	32	9	61299	51443	0,00248796143631768	2,98372180379351	1,39174995272697	7,10803923759904	0,0754018179300011	NA	NA	NA	ASD, DD, ID
3p24.3	37	16	61294	51436	0,0268758172310706	1,94053681765246	1,05312312572928	3,73668175395405	0,409991493733043	NA	NA	NA	ASD, NA, DD, ID
3p26.3-p26.2	7	0	61324	51452	0,0181716828414436	Inf	1,20923075681832	Inf	0,310225356515452	NA	NA	NA	DD, ASD, ID
3q21.3	11	1	61563	51788	0,00857281086734726	9,25582854529462	1,34477903845547	397,617163267755	0,202044805558969	NA	NA	NA	ASD, DD, ID
3q22.1	43	3	61288	51449	0,0000000128990459874438	12,0338680921253	3,85044539360028	60,6513869004069	0,00000104712612605213	NA	Surpassing Bonferroni threshold	NA	ASD, DD, ID
3q22.3	11	2	61320	51450	0,0469580013641361	4,61460764302156	1,00707362122532	42,8034930290901	0,555914255732715	NA	NA	NA	ASD, DD, ID
3q26.32-q26.33	10	0	61564	51452	0,00268365594069022	Inf	1,87325969651829	Inf	0,0772145563694793	NA	NA	NA	ASD
3q28	9	1	61322	51451	0,0262711202024345	7,550937276814	1,04630158094346	330,510663031277	0,403474704190093	NA	NA	NA	ASD, DD, ID, Schizophrenia
3q29	122	17	61452	51772	0,0000000000000000294893391640506	6,04591177822175	3,62388357972655	10,7198762515561	0,0000000000000047878048514205	Previously reported NDD-risk region	Surpassing Bonferroni threshold	NA	ASD, DD, Cardiac defects, Dysmorphic features, ID, ADHD, epilepsy, seizures, Schizophrenia
4p16.1	31	10	61543	51779	0,00704132308349734	2,6080690521509	1,24596741711103	5,96466898707131	0,177832526319883	NA	NA	NA	ASD, NA, DD, ID
4p16.3	101	39	61473	51750	0,0000184422889703525	2,18006684919319	1,4924638907422	3,2418875865072	0,000974867972781658	NA	Surpassing Bonferroni threshold	NA	ASD, NA, DD, seizures, ID
4p16.3-p16.1	10	0	61321	51452	0,00265085658327703	Inf	1,88067534996269	Inf	0,0772145563694793	NA	NA	NA	DD, ASD, ID
4p16.3-p16.2	11	0	61320	51452	0,00140723019674469	Inf	2,10583747810764	Inf	0,0463570179304447	NA	NA	NA	DD, ASD, ID
4q12	27	7	61304	51445	0,00311223443632559	3,23668507631841	1,37494029788171	8,80465291368665	0,0873346774539267	NA	NA	NA	ASD, DD, ID
4q13.3	34	9	61297	51443	0,00108428846274301	3,17032077732955	1,48904650581416	7,51719873502472	0,0391204392986485	NA	NA	NA	ASD, DD, ID
4q21.1	12	2	61319	51450	0,0280884861669672	5,03421484283017	1,12066729075074	46,3130443942608	0,422815424221963	NA	NA	NA	ASD, DD, ID
4q22.2	7	0	61324	51452	0,0181716828414436	Inf	1,20923075681832	Inf	0,310225356515452	NA	NA	NA	ASD, Schizophrenia
4q28.1	19	6	61312	51446	0,0425086683581076	2,65699514060461	1,02013956190111	8,12942651890005	0,533824326950158	NA	NA	NA	ASD, DD, ID, ADHD
4q35.1	18	2	61313	51450	0,00111301154636021	7,55190216554477	1,80796772519852	67,2108239664917	0,0395293007011994	NA	NA	NA	ASD, DD, ID
4q35.1-q35.2	10	0	61321	51452	0,00265085658327703	Inf	1,88067534996269	Inf	0,0772145563694793	NA	NA	NA	ASD, DD, ID, OCD, epilepsy, seizures
5p13.2	24	6	61307	51446	0,0052213122023086	3,35647147724826	1,33654712644393	10,0420492648448	0,134864120861903	NA	NA	NA	ASD, DD, ID
5q13.2	37	8	61294	51444	0,000129291190179936	3,88162656149556	1,7788929460974	9,6529121280422	0,00565151683228834	NA	NA	NA	ASD, DD, ID
5q15	15	4	61316	51448	0,0373141110706292	3,14633909743402	1,00229718384444	13,0224382921533	0,481903263997387	NA	NA	NA	ASD, DD, ID
5q35.2-q35.3	31	0	61300	51452	0,00000000729279109455941	Inf	6,64074983391706	Inf	0,000000619248409969823	NA	Surpassing Bonferroni threshold	5q35	DD, ASD, ID
5q35.3	49	21	61282	51768	0,00812036633615375	1,97103974904105	1,16000622339789	3,46046509399702	0,198468738516962	NA	NA	5q35	ASD, NA, DD, ID
6p21.2	11	2	61320	51450	0,0469580013641361	4,61460764302156	1,00707362122532	42,8034930290901	0,555914255732715	NA	NA	NA	ASD
6p22.2	11	1	61320	51451	0,00864128822835597	9,23202358758286	1,34132644540993	396,597239817195	0,202044805558969	NA	NA	NA	ASD
6p25.3	140	9	61191	51443	0,00000000000000000000000000905954400686521	13,0788561332929	6,69389052344242	29,1828098893764	0,00000000000000000000000257404294095058	NA	Surpassing Bonferroni threshold	NA	ASD, DD, ID
6p25.3-p25.1	42	0	61289	51452	0,0000000000138024130387283	Inf	9,14345479000093	Inf	0,0000000014939468970014	NA	Surpassing Bonferroni threshold	NA	DD, ADD, ASD, ID
6q25.3-q27	7	0	61324	51452	0,0181716828414436	Inf	1,20923075681832	Inf	0,310225356515452	NA	NA	6q26, 6q27	DD, ASD, ID
6q26	92	53	61239	51399	0,0299767900528311	1,4569215489947	1,02784799514674	2,08369445075822	0,445341462680294	Previously reported NDD-risk region	NA	NA	ASD, NA, DD, ID, ADHD, Schizophrenia, ID, epilepsy, seizures
7p14.1	69	12	61505	51777	0,0000000073557884158316	4,84042798856952	2,60100927158282	9,82034804367957	0,000000619248409969823	NA	Surpassing Bonferroni threshold	NA	ASD, DD, ID
7p14.2	8	0	61566	51452	0,00960001715810321	Inf	1,42646983904576	Inf	0,202044805558969	NA	NA	NA	ASD
7p15.2	11	1	61320	51451	0,00864128822835597	9,23202358758286	1,34132644540993	396,597239817195	0,202044805558969	NA	NA	NA	ASD, DD, ID
7q11.23	206	15	61368	51774	0,000000000000000000000000000000000000148641658149108	11,58807345732	6,86027869432079	21,0800124391571	0,0000000000000000000000000000000000563104148288203	Previously reported NDD-risk region	Surpassing Bonferroni threshold	NA	ASD, DD, MCA, ID, Encephalopathy, Cardiac defects, ADHD, ADHD, ID, Schizophrenia
7q31.33	17	5	61314	51447	0,033025549021686	2,85269971565798	1,01021986034996	9,88900444353546	0,466229646635211	NA	NA	NA	ASD, DD, ID
7q35	35	16	61296	51436	0,0483690479243921	1,83558996970602	0,989420592727662	3,55237404314708	0,569652051461882	NA	NA	NA	ASD, DD, ID
8p12	37	17	61294	51435	0,0402986214730086	1,8263595742881	1,00287258049558	3,45945639208382	0,51750715597824	NA	NA	NA	ASD
8p21.3	19	5	61312	51447	0,0220763322493555	3,18843906171142	1,15146939288136	10,927286650583	0,358425022877036	NA	NA	NA	ASD, DD, ID
8p23.1	213	46	61118	51406	0,0000000000000000000058661882223172	3,89449666415579	2,82001685254304	5,48198211832809	0,00000000000000000121216780266609	Previously reported NDD-risk region	Surpassing Bonferroni threshold	NA	ASD, DD, Cardiac defects, ADHD, epilepsy, ID, ID, Schizophrenia
8p23.2	78	45	61253	51744	0,046048509132706	1,46424009692815	1,00166225661868	2,16330375824475	0,553800324119793	Previously reported NDD-risk region	NA	NA	ASD, DD, ID, ID, Schizophrenia
8p23.3-p23.1	20	0	61311	51452	0,000008887396074551	Inf	4,14286444086618	Inf	0,000492708567742791	NA	Surpassing Bonferroni threshold	8p23.2, 8p23.1, 8p23.3	DD, ASD, ID
8p23.3-p23.2	6	0	61325	51452	0,0348697931931306	Inf	0,987807766991186	Inf	0,466229646635211	NA	NA	8p23.3, 8p23.2	DD, ASD, ID
8q11.22	10	1	61321	51451	0,0150871204486005	8,38887906906691	1,19353500352532	363,558300361988	0,295629523962662	NA	NA	NA	ASD, DD, ID
8q21.11	8	0	61323	51452	0,00952101062833578	Inf	1,43212123447958	Inf	0,202044805558969	NA	NA	NA	ASD, DD, ID
8q24.3	47	8	61527	51781	0,00000185700082722139	4,94427222097705	2,31446051330067	12,1166181950447	0,00011252400889443	NA	Surpassing Bonferroni threshold	NA	ASD, DD, ID, Schizophrenia
9p24.3-p23	12	0	61319	51452	0,000749588557507302	Inf	2,331212776804	Inf	0,0279313900199032	NA	NA	9p24.3-p24.2	DD, ASD, ID
9p24.3-p24.2	8	0	61323	51452	0,00952101062833578	Inf	1,43212123447958	Inf	0,202044805558969	Previously reported NDD-risk region	NA	NA	ASD, DD, ID
9p24.3-q34.3	8	0	61323	51452	0,00952101062833578	Inf	1,43212123447958	Inf	0,202044805558969	NA	NA	9p24.3-p24.2, 9q34.3	DD, ASD, ID
9q13	19	1	61312	51451	0,000135698252483757	15,9450540890543	2,53438515143078	660,588494492492	0,00581966279048263	NA	NA	NA	ASD
9q22.31	12	0	61319	51452	0,000749588557507302	Inf	2,331212776804	Inf	0,0279313900199032	NA	NA	NA	ASD, DD, ID
9q33.1	22	4	61309	51448	0,00238634085708806	4,61525601119483	1,5673662346606	18,4146656693018	0,0753354551133495	NA	NA	NA	ASD, DD, ID, Schizophrenia
9q34.3	87	35	61487	51754	0,000168789925490147	2,09218572651943	1,39794693820126	3,19275156252555	0,00710480556739081	Previously reported NDD-risk region	NA	NA	ASD, DD, ID
Xp11.3	17	3	61314	51449	0,00604311822704395	4,75482232478573	1,37525412005032	25,3251584761242	0,154337165506415	NA	NA	NA	ASD, DD, ID
Xp21.1	31	12	61300	51440	0,0212721692839177	2,16774637665614	1,08232457496854	4,63604225945492	0,355526770458419	NA	NA	NA	ASD, DD, ID, ADHD, ID, epilepsy, seizures, Schizophrenia
Xp22.11	21	7	61310	51445	0,0355056943322439	2,51719324566614	1,03077025600724	7,01024821209453	0,469211879169711	NA	NA	NA	ASD, DD, ID
Xp22.31-p22.2	6	0	61325	51452	0,0348697931931306	Inf	0,987807766991186	Inf	0,466229646635211	NA	NA	NA	DD, ASD, ID
Xp22.33	64	14	61267	51438	0,000000504180843547432	3,83790571001985	2,1291543036543	7,41256283421541	0,0000347273653752519	NA	Surpassing Bonferroni threshold	NA	ASD, DD, ID, MCA, Schizophrenia
Xp22.33-p22.2	6	0	61325	51452	0,0348697931931306	Inf	0,987807766991186	Inf	0,466229646635211	NA	NA	NA	DD, ASD, ID
Xp22.33-q28	52	0	61279	51452	0,0000000000000209482877836253	Inf	11,4201885891062	Inf	0,00000000000250607674379896	NA	Surpassing Bonferroni threshold	NA	DD, ASD, ID, Schizophrenia, epilepsy, seizures, ID
Xq11.1	32	9	61299	51443	0,00248796143631768	2,98372180379351	1,39174995272697	7,10803923759904	0,0754018179300011	NA	NA	NA	ASD, DD, ID
Xq21.1	25	7	61306	51445	0,00719820472090524	2,99681735910119	1,26001117487977	8,206809020455	0,179796915721073	NA	NA	NA	ASD, DD, ID
Xq22.1-q23	9	0	61322	51452	0,00501288294519278	Inf	1,65602320550088	Inf	0,130968769361186	NA	NA	NA	DD
Xq27.1-q28	8	0	61323	51452	0,00952101062833578	Inf	1,43212123447958	Inf	0,202044805558969	NA	NA	NA	DD, ASD, ID
Xq28	121	44	61210	51745	0,000000617414390069663	2,32468176334355	1,63340100657731	3,3626932550585	0,0000400966545322384	NA	Surpassing Bonferroni threshold	NA	ASD, Dysmorphic features, DD, ID, Schizophrenia
Yp11.2	6	0	61325	51452	0,0348697931931306	Inf	0,987807766991186	Inf	0,466229646635211	NA	NA	NA	ASD, DD, ID
Yp11.31-q11.23	6	0	61325	51452	0,0348697931931306	Inf	0,987807766991186	Inf	0,466229646635211	NA	NA	NA	DD, ASD, ID
Yp11.31-q12	8	0	61323	51452	0,00952101062833578	Inf	1,43212123447958	Inf	0,202044805558969	NA	NA	NA	DD, ASD, ID
Yp11.32-q12	6	0	61325	51452	0,0348697931931306	Inf	0,987807766991186	Inf	0,466229646635211	NA	NA	NA	DD, ASD, ID
Yq11.223	7	0	61324	51452	0,0181716828414436	Inf	1,20923075681832	Inf	0,310225356515452	NA	NA	NA	ASD, DD, ID

## Sheet: Supp Table 2
Previously reported CNV	Reference Study	Number of Studies in which the region is reported	p_value	Odds_ratio	95% CI lower limit	95% CI upper limit	Q-value
10p14	Collins et al. 2022	1	0.837537708119853	0.915173522684853	0.369651056900312	2.28926507446525	1
10q11.22	Collins et al. 2022	1	0.93186673016022	1.0174647347501	0.716929533247007	1.4484560539726	1
11q25	Collins et al. 2022	1	0.287273327983207	0.786088268209938	0.506330540622917	1.21830931498448	1
12p12.3	Collins et al. 2022	1	0.887507153559736	1.06776981607626	0.589076427660211	1.95866741869946	1
12p13.31	Collins et al. 2022	1	0.0354313340803076	2.52367844066228	1.033434107393	7.02830693696258	0.469211879169711
14q32.33	Collins et al. 2022	1	0.00000410423613513008	5.57361117410844	2.34783488092089	16.0898447140706	0.00023681769344658
15q11.2-q13.1	Sanders et al. 2015,Collins et al. 2022	2	0.000000000000000000000000000000000000000000000000000000000000290006669877815	Inf	51.868224246768	Inf	0.000000000000000000000000000000000000000000000000000000000329592580316137
15q12	Sanders et al. 2015	1	0.630311130273619	2.53322831415767	0.203400360095836	132.908161354048	1
15q13.2-q13.3	Sanders et al. 2015,Collins et al. 2022	2	0.0000000000000000000000000000000000000000000540761728028602	32.520904965145	13.6970891040862	101.358142595184	0.0000000000000000000000000000000000000000307287851952253
15q13.3	SFARI catalog,Collins et al. 2022	2	0.00000000000000000000000000000109401447626384	11.7359184656996	6.54125391490843	23.1692739763846	0.0000000000000000000000000003552421292211
16p11.2	Sanders et al. 2015,Collins et al. 2022	2	0.0000000000000000000000000000000000000000000000000000000545822149242796	4.52106219375265	3.63258742834939	5.67746342410144	0.0000000000000000000000000000000000000000000000000000413551248409625
16p12.2	SFARI catalog,Collins et al. 2022	2	0.781590226973614	0.911933874252655	0.509404730167131	1.63845136879106	1
16p13.11	SFARI catalog	1	0.0000000000000000000363233247524862	3.48038658651071	2.58171259909794	4.76344070810798	0.00000000000000000688024309686676
16p13.3	SFARI catalog,Collins et al. 2022	2	0.0000182325819904115	2.26076734955359	1.51836858658537	3.43619949980816	0.000974867972781658
16q23.3	Sanders et al. 2015	1	0.024113157083256	2.63709637684953	1.08798089848971	7.30856839804	0.385980324297471
16q24.3	Collins et al. 2022	1	0.0681416348437452	1.9832818582168	0.946861796989398	4.44775982563675	0.676357799125908
17p11.2	SFARI catalog	1	0.0000000000000161726116984546	3.95974601672494	2.65460151699836	6.08625106886417	0.00000000000204224146614374
17p12	Collins et al. 2022	1	0.0293699090004855	2.11153016994171	1.0497112930109	4.52900233528126	0.439196073408575
17q11.2	SFARI catalog	1	0.000000145327600337122	7.35781755250596	2.92518591332577	23.777110731769	0.0000110109878522093
17q12	SFARI catalog,Collins et al. 2022	2	0.00000000000000811759826841687	3.277209486321	2.34937299346701	4.6561534339072	0.00000000000108537063906538
18q22.3	Collins et al. 2022	1	1	1.01330493770276	0.401170487843162	2.61867682519026	1
1p12	Collins et al. 2022	1	0.619686496624295	1.3982635858532	0.460399299977883	4.68165497880573	1
1q21.1	SFARI catalog,Sanders et al. 2015	2	0.00000000000000000000000000000000000000000197050516269692	4.98697380778307	3.79195097289643	6.6563298814571	0.000000000000000000000000000000000000000895791646962021
1q25.3	Collins et al. 2022	1	0.731152503227616	1.19379244350633	0.573400142570118	2.55527378724902	1
1q43-q44	Collins et al. 2022	1	0.000000641300146117559	Inf	5.05038800584721	Inf	0.0000404909786701448
1q44	Collins et al. 2022	1	0.273314484188365	1.16851431357461	0.883842584452567	1.55015594062573	1
20p13	Collins et al. 2022	1	0.00248796143631768	2.98372180379351	1.39174995272697	7.10803923759904	0.0754018179300011
20q13.33	Collins et al. 2022	1	0.0845658103652988	1.72382594526335	0.92214233518825	3.35410250977612	0.76637039354369
22q11.21	Sanders et al. 2015,Collins et al. 2022	2	0.00000000000000000000000000000000000000000000000000000000000000000000000000000000000000511103160275858	10.2923693734619	7.50247891875357	14.4529240958169	0.0000000000000000000000000000000000000000000000000000000000000000000000000000000000116173748330702
22q11.21-q11.23	SFARI catalog	1	0.00000000000000169366771120722	Inf	12.3299230032967	Inf	0.000000000000256647113838268
22q13.3	SFARI catalog	1	1	0	0	Inf	1
22q13.31-q13.33	Collins et al. 2022	1	0.000115157308159974	Inf	3.00953111246537	Inf	0.00513240316563963
2p16.3	SFARI catalog,Collins et al. 2022	2	0.00773479040304917	1.78692771924136	1.14932098477462	2.83395338405172	0.191099767240552
2p25.3	Collins et al. 2022	1	0.0764641342043334	1.88047951189911	0.921087272938221	4.07506744308052	0.72741902716
2q11.2	SFARI catalog	1	0.255906634041845	1.36347537015075	0.799493489924731	2.37061998251592	1
2q13	Collins et al. 2022	1	0.000048783096513271	2.24460239862895	1.48858952508777	3.45870636023163	0.00246408840832589
3p12.1	Collins et al. 2022	1	0.0666027779421475	3.37798976076879	0.911575884872653	18.6537087815688	0.673970562056325
3p25.2	Collins et al. 2022	1	0.465602638945013	2.09734236561236	0.343360491726509	22.025849058063	1
3q25.32	Collins et al. 2022	1	0.595277684691053	0.419453366276126	0.00711539231870725	8.05793806121425	1
3q29	SFARI catalog,Sanders et al. 2015,Collins et al. 2022	3	0.0000000000000000294893391640506	6.04591177822175	3.62388357972655	10.7198762515561	0.0000000000000047878048514205
5q35	SFARI catalog	1	1	Inf	0.0215261406853794	Inf	1
6q26	Collins et al. 2022	1	0.0299767900528311	1.4569215489947	1.02784799514674	2.08369445075822	0.445341462680294
6q27	Collins et al. 2022	1	0.112565554787759	1.34618096817818	0.933696098402919	1.95741465197622	0.897625347673372
7q11.23	SFARI catalog,Sanders et al. 2015,Collins et al. 2022	3	0.000000000000000000000000000000000000148641658149108	11.58807345732	6.86027869432079	21.0800124391571	0.0000000000000000000000000000000000563104148288203
7q36.3	Collins et al. 2022	1	0.332067994838507	1.33714971650982	0.741548369410168	2.46719047850878	1
8p23.1	SFARI catalog	1	0.0000000000000000000058661882223172	3.89449666415579	2.82001685254304	5.48198211832809	0.00000000000000000121216780266609
8p23.2	Collins et al. 2022	1	0.046048509132706	1.46424009692815	1.00166225661868	2.16330375824475	0.553800324119793
8p23.3	Collins et al. 2022	1	0.261461860501432	1.32105718238803	0.825570657953487	2.14346001779668	1
9p24.3-p24.2	Collins et al. 2022	1	0.00952101062833578	Inf	1.43212123447958	Inf	0.202044805558969
9q34.3	Collins et al. 2022	1	0.000168789925490147	2.09218572651943	1.39794693820126	3.19275156252555	0.00710480556739081

## Sheet: Supp Table 3
Gene	Gene symbol	CNV region	P-value association	Odds Ratio	Nº of affected cases	Nº of affected controls	Nº of non affected cases	Nº of non affected controls	Previous evidence of association	Label	ONTOLOGY	GO code	Description	GO GeneRatio	GO p-value	GO p-value.adjusted	GO parent term	Phenotypes associated	Frequency per gene	P-value phenotypes	HPO code	Association already reported in HPO	Gene in PPI	SV_id	Nº families all affected	Nº of families transmitted to all	RATIO
ENSG00000004399	PLXND1**	3q22.1	0.0517891988973517	100	7	0	4274	2504	Candidate	Not validated	BP	GO:0090132	epithelium migration	5/30	0.00024519283782067	0.0295308621879061	epithelium migration	NA	NA	NA	NA	NA	NA	NA	NA	NA	NA
ENSG00000004399	PLXND1**	3q22.1	0.0517891988973517	100	7	0	4274	2504	Candidate	Not validated	MF	GO:0017154	semaphorin receptor activity	2/30	0.000168480065986676	0.0195436876544545	NA	NA	NA	NA	NA	NA	NA	NA	NA	NA	NA
ENSG00000004399	PLXND1**	3q22.1	0.0517891988973517	100	7	0	4274	2504	Candidate	Not validated	BP	GO:1902287	semaphorin-plexin signaling pathway involved in axon guidance	2/30	0.000162182751470273	0.0295308621879061	ameboidal-type cell migration	NA	NA	NA	NA	NA	NA	NA	NA	NA	NA
ENSG00000004399	PLXND1**	3q22.1	0.0517891988973517	100	7	0	4274	2504	Candidate	Not validated	BP	GO:0010631	epithelial cell migration	5/30	0.000235880043181888	0.0295308621879061	epithelium migration	NA	NA	NA	NA	NA	NA	NA	NA	NA	NA
ENSG00000004399	PLXND1**	3q22.1	0.0517891988973517	100	7	0	4274	2504	Candidate	Not validated	BP	GO:0001667	ameboidal-type cell migration	6/30	0.0000913958724762788	0.0295308621879061	ameboidal-type cell migration	NA	NA	NA	NA	NA	NA	NA	NA	NA	NA
ENSG00000004399	PLXND1**	3q22.1	0.0517891988973517	100	7	0	4274	2504	Candidate	Not validated	CC	GO:0002116	semaphorin receptor complex	2/30	0.000124130252238113	0.0161369327909547	semaphorin receptor complex	NA	NA	NA	NA	NA	NA	NA	NA	NA	NA
ENSG00000004399	PLXND1**	3q22.1	0.0517891988973517	100	7	0	4274	2504	Candidate	Not validated	BP	GO:0090130	tissue migration	5/30	0.000261335063609789	0.0295308621879061	epithelium migration	NA	NA	NA	NA	NA	NA	NA	NA	NA	NA
ENSG00000004399	PLXND1**	3q22.1	0.0517891988973517	100	7	0	4274	2504	Candidate	Not validated	BP	GO:0060840	artery development	3/30	0.000540508932949542	0.0453623933618014	artery development	NA	NA	NA	NA	NA	NA	NA	NA	NA	NA
ENSG00000004399	PLXND1**	3q22.1	0.0517891988973517	100	7	0	4274	2504	Candidate	Not validated	BP	GO:1902285	semaphorin-plexin signaling pathway involved in neuron projection guidance	2/30	0.00019147957251754	0.0295308621879061	ameboidal-type cell migration	NA	NA	NA	NA	NA	NA	NA	NA	NA	NA
ENSG00000005339	CREBBP*	16p13.3	0.000108106128936982	100	21	0	4260	2504	High Confidence	Validated	MF	GO:0031490	chromatin DNA binding	6/250	0.00285109011900133	0.0437438683972489	chromatin DNA binding	Abnormal erythrocyte morphology	38.0952380952381	0.00000000000000290981561525995	NA	New	Gene in PPI	NA	NA	NA	NA
ENSG00000005339	CREBBP*	16p13.3	0.000108106128936982	100	21	0	4260	2504	High Confidence	Validated	BP	GO:0018205	peptidyl-lysine modification	22/248	0.00000000645344215294199	0.00000660207634150393	histone modification	Abnormal erythrocyte morphology	38.0952380952381	0.00000000000000290981561525995	NA	New	Gene in PPI	NA	NA	NA	NA
ENSG00000005339	CREBBP*	16p13.3	0.000108106128936982	100	21	0	4260	2504	High Confidence	Validated	BP	GO:0016570	histone modification	25/248	0.00000000293969326223066	0.00000520178722751715	histone deacetylation	Abnormal erythrocyte morphology	38.0952380952381	0.00000000000000290981561525995	NA	New	Gene in PPI	NA	NA	NA	NA
ENSG00000005339	CREBBP*	16p13.3	0.000108106128936982	100	21	0	4260	2504	High Confidence	Validated	MF	GO:0061629	RNA polymerase II-specific DNA-binding transcription factor binding	14/250	0.0000643315324532149	0.00383844810304183	DNA-binding transcription factor binding	Abnormal erythrocyte morphology	38.0952380952381	0.00000000000000290981561525995	NA	New	Gene in PPI	NA	NA	NA	NA
ENSG00000005339	CREBBP*	16p13.3	0.000108106128936982	100	21	0	4260	2504	High Confidence	Validated	MF	GO:0003712	transcription coregulator activity	30/250	0.00000000000564492378949084	0.00000000303132407495658	transcription coregulator activity	Abnormal erythrocyte morphology	38.0952380952381	0.00000000000000290981561525995	NA	New	Gene in PPI	NA	NA	NA	NA
ENSG00000005339	CREBBP*	16p13.3	0.000108106128936982	100	21	0	4260	2504	High Confidence	Validated	BP	GO:0006475	internal protein amino acid acetylation	13/248	0.000000220585746213021	0.0000520435303898587	histone modification	Abnormal erythrocyte morphology	38.0952380952381	0.00000000000000290981561525995	NA	New	Gene in PPI	NA	NA	NA	NA
ENSG00000005339	CREBBP*	16p13.3	0.000108106128936982	100	21	0	4260	2504	High Confidence	Validated	BP	GO:0043543	protein acylation	17/248	0.0000000273853969644248	0.0000193833839714199	histone modification	Abnormal erythrocyte morphology	38.0952380952381	0.00000000000000290981561525995	NA	New	Gene in PPI	NA	NA	NA	NA
ENSG00000005339	CREBBP*	16p13.3	0.000108106128936982	100	21	0	4260	2504	High Confidence	Validated	BP	GO:0018394	peptidyl-lysine acetylation	14/248	0.0000000586822663149227	0.0000333995809696406	histone modification	Abnormal erythrocyte morphology	38.0952380952381	0.00000000000000290981561525995	NA	New	Gene in PPI	NA	NA	NA	NA
ENSG00000005339	CREBBP*	16p13.3	0.000108106128936982	100	21	0	4260	2504	High Confidence	Validated	BP	GO:0016571	histone methylation	9/248	0.000111304819789704	0.00757514917761081	histone modification	Abnormal erythrocyte morphology	38.0952380952381	0.00000000000000290981561525995	NA	New	Gene in PPI	NA	NA	NA	NA
ENSG00000005339	CREBBP*	16p13.3	0.000108106128936982	100	21	0	4260	2504	High Confidence	Validated	CC	GO:1902493	acetyltransferase complex	6/252	0.000807869175529207	0.0142050330030552	histone deacetylase complex	Abnormal erythrocyte morphology	38.0952380952381	0.00000000000000290981561525995	NA	New	Gene in PPI	NA	NA	NA	NA
ENSG00000005339	CREBBP*	16p13.3	0.000108106128936982	100	21	0	4260	2504	High Confidence	Validated	BP	GO:0002220	innate immune response activating cell surface receptor signaling pathway	3/248	0.00293504085693685	0.0489957999655637	cellular response to lectin	Abnormal erythrocyte morphology	38.0952380952381	0.00000000000000290981561525995	NA	New	Gene in PPI	NA	NA	NA	NA
ENSG00000005339	CREBBP*	16p13.3	0.000108106128936982	100	21	0	4260	2504	High Confidence	Validated	BP	GO:0036293	response to decreased oxygen levels	13/248	0.000382075669716381	0.0142333241592239	response to decreased oxygen levels	Abnormal erythrocyte morphology	38.0952380952381	0.00000000000000290981561525995	NA	New	Gene in PPI	NA	NA	NA	NA
ENSG00000005339	CREBBP*	16p13.3	0.000108106128936982	100	21	0	4260	2504	High Confidence	Validated	MF	GO:0140297	DNA-binding transcription factor binding	18/250	0.00000813768622761251	0.00135531575095415	DNA-binding transcription factor binding	Abnormal erythrocyte morphology	38.0952380952381	0.00000000000000290981561525995	NA	New	Gene in PPI	NA	NA	NA	NA
ENSG00000005339	CREBBP*	16p13.3	0.000108106128936982	100	21	0	4260	2504	High Confidence	Validated	BP	GO:0016573	histone acetylation	13/248	0.00000012102120357575	0.0000356911699545483	histone modification	Abnormal erythrocyte morphology	38.0952380952381	0.00000000000000290981561525995	NA	New	Gene in PPI	NA	NA	NA	NA
ENSG00000005339	CREBBP*	16p13.3	0.000108106128936982	100	21	0	4260	2504	High Confidence	Validated	MF	GO:0004402	histone acetyltransferase activity	5/250	0.000177040198920854	0.00731312206311528	protein serine kinase activity	Abnormal erythrocyte morphology	38.0952380952381	0.00000000000000290981561525995	NA	New	Gene in PPI	NA	NA	NA	NA
ENSG00000005339	CREBBP*	16p13.3	0.000108106128936982	100	21	0	4260	2504	High Confidence	Validated	MF	GO:0061733	peptide-lysine-N-acetyltransferase activity	5/250	0.000225388074518571	0.00864524257260518	protein serine kinase activity	Abnormal erythrocyte morphology	38.0952380952381	0.00000000000000290981561525995	NA	New	Gene in PPI	NA	NA	NA	NA
ENSG00000005339	CREBBP*	16p13.3	0.000108106128936982	100	21	0	4260	2504	High Confidence	Validated	MF	GO:0008080	N-acetyltransferase activity	5/250	0.00232841015095164	0.0367751838547363	protein serine kinase activity	Abnormal erythrocyte morphology	38.0952380952381	0.00000000000000290981561525995	NA	New	Gene in PPI	NA	NA	NA	NA
ENSG00000005339	CREBBP*	16p13.3	0.000108106128936982	100	21	0	4260	2504	High Confidence	Validated	CC	GO:0005667	transcription regulator complex	15/252	0.000322191931804042	0.00699728223918518	transcription repressor complex	Abnormal erythrocyte morphology	38.0952380952381	0.00000000000000290981561525995	NA	New	Gene in PPI	NA	NA	NA	NA
ENSG00000005339	CREBBP*	16p13.3	0.000108106128936982	100	21	0	4260	2504	High Confidence	Validated	MF	GO:0002039	p53 binding	7/250	0.0000312662232468277	0.00280638945025295	p53 binding	Abnormal erythrocyte morphology	38.0952380952381	0.00000000000000290981561525995	NA	New	Gene in PPI	NA	NA	NA	NA
ENSG00000005339	CREBBP*	16p13.3	0.000108106128936982	100	21	0	4260	2504	High Confidence	Validated	BP	GO:1990858	cellular response to lectin	3/248	0.00161711263820691	0.0351101940283082	cellular response to lectin	Abnormal erythrocyte morphology	38.0952380952381	0.00000000000000290981561525995	NA	New	Gene in PPI	NA	NA	NA	NA
ENSG00000005339	CREBBP*	16p13.3	0.000108106128936982	100	21	0	4260	2504	High Confidence	Validated	BP	GO:0016570	histone modification	25/248	0.00000000293969326223066	0.00000520178722751715	histone modification	Abnormal erythrocyte morphology	38.0952380952381	0.00000000000000290981561525995	NA	New	Gene in PPI	NA	NA	NA	NA
ENSG00000005339	CREBBP*	16p13.3	0.000108106128936982	100	21	0	4260	2504	High Confidence	Validated	CC	GO:0000123	histone acetyltransferase complex	6/252	0.000413892440175389	0.00831726713114352	histone deacetylase complex	Abnormal erythrocyte morphology	38.0952380952381	0.00000000000000290981561525995	NA	New	Gene in PPI	NA	NA	NA	NA
ENSG00000005339	CREBBP*	16p13.3	0.000108106128936982	100	21	0	4260	2504	High Confidence	Validated	BP	GO:0048511	rhythmic process	13/248	0.000180879105596108	0.00955419633887501	rhythmic process	Abnormal erythrocyte morphology	38.0952380952381	0.00000000000000290981561525995	NA	New	Gene in PPI	NA	NA	NA	NA
ENSG00000005339	CREBBP*	16p13.3	0.000108106128936982	100	21	0	4260	2504	High Confidence	Validated	CC	GO:0031248	protein acetyltransferase complex	6/252	0.000807869175529207	0.0142050330030552	histone deacetylase complex	Abnormal erythrocyte morphology	38.0952380952381	0.00000000000000290981561525995	NA	New	Gene in PPI	NA	NA	NA	NA
ENSG00000005339	CREBBP*	16p13.3	0.000108106128936982	100	21	0	4260	2504	High Confidence	Validated	BP	GO:0001666	response to hypoxia	12/248	0.000845127302220425	0.0239272441804647	response to decreased oxygen levels	Abnormal erythrocyte morphology	38.0952380952381	0.00000000000000290981561525995	NA	New	Gene in PPI	NA	NA	NA	NA
ENSG00000005339	CREBBP*	16p13.3	0.000108106128936982	100	21	0	4260	2504	High Confidence	Validated	BP	GO:0018393	internal peptidyl-lysine acetylation	13/248	0.000000190499239749224	0.0000481554863908932	histone modification	Abnormal erythrocyte morphology	38.0952380952381	0.00000000000000290981561525995	NA	New	Gene in PPI	NA	NA	NA	NA
ENSG00000005339	CREBBP*	16p13.3	0.000108106128936982	100	21	0	4260	2504	High Confidence	Validated	BP	GO:0070482	response to oxygen levels	13/248	0.0007689995455347	0.0226790782637275	response to decreased oxygen levels	Abnormal erythrocyte morphology	38.0952380952381	0.00000000000000290981561525995	NA	New	Gene in PPI	NA	NA	NA	NA
ENSG00000005339	CREBBP*	16p13.3	0.000108106128936982	100	21	0	4260	2504	High Confidence	Validated	BP	GO:1990840	response to lectin	3/248	0.00161711263820691	0.0351101940283082	cellular response to lectin	Abnormal erythrocyte morphology	38.0952380952381	0.00000000000000290981561525995	NA	New	Gene in PPI	NA	NA	NA	NA
ENSG00000005339	CREBBP*	16p13.3	0.000108106128936982	100	21	0	4260	2504	High Confidence	Validated	BP	GO:0006473	protein acetylation	15/248	0.0000000787453777376971	0.0000333995809696406	histone modification	Abnormal erythrocyte morphology	38.0952380952381	0.00000000000000290981561525995	NA	New	Gene in PPI	NA	NA	NA	NA
ENSG00000005339	CREBBP*	16p13.3	0.000108106128936982	100	21	0	4260	2504	High Confidence	Validated	MF	GO:0034212	peptide N-acetyltransferase activity	5/250	0.000524983008914127	0.0154900965183677	protein serine kinase activity	Abnormal erythrocyte morphology	38.0952380952381	0.00000000000000290981561525995	NA	New	Gene in PPI	NA	NA	NA	NA
ENSG00000005339	CREBBP*	16p13.3	0.000108106128936982	100	21	0	4260	2504	High Confidence	Validated	BP	GO:0008213	protein alkylation	10/248	0.000154820368067282	0.0089052352140854	histone modification	Abnormal erythrocyte morphology	38.0952380952381	0.00000000000000290981561525995	NA	New	Gene in PPI	NA	NA	NA	NA
ENSG00000005339	CREBBP*	16p13.3	0.000108106128936982	100	21	0	4260	2504	High Confidence	Validated	MF	GO:0003713	transcription coactivator activity	20/250	0.000000000542349245996587	0.000000145620772550084	transcription coregulator activity	Abnormal erythrocyte morphology	38.0952380952381	0.00000000000000290981561525995	NA	New	Gene in PPI	NA	NA	NA	NA
ENSG00000005339	CREBBP*	16p13.3	0.000108106128936982	100	21	0	4260	2504	High Confidence	Validated	BP	GO:0002223	stimulatory C-type lectin receptor signaling pathway	3/248	0.00161711263820691	0.0351101940283082	cellular response to lectin	Abnormal erythrocyte morphology	38.0952380952381	0.00000000000000290981561525995	NA	New	Gene in PPI	NA	NA	NA	NA
ENSG00000005339	CREBBP*	16p13.3	0.000108106128936982	100	21	0	4260	2504	High Confidence	Validated	MF	GO:0003714	transcription corepressor activity	12/250	0.0000100954618320607	0.00135531575095415	transcription coregulator activity	Abnormal erythrocyte morphology	38.0952380952381	0.00000000000000290981561525995	NA	New	Gene in PPI	NA	NA	NA	NA
ENSG00000005339	CREBBP*	16p13.3	0.000108106128936982	100	21	0	4260	2504	High Confidence	Validated	MF	GO:0016410	N-acyltransferase activity	6/250	0.00179608340828793	0.032149893008354	protein serine kinase activity	Abnormal erythrocyte morphology	38.0952380952381	0.00000000000000290981561525995	NA	New	Gene in PPI	NA	NA	NA	NA
ENSG00000005339	CREBBP*	16p13.3	0.000108106128936982	100	21	0	4260	2504	High Confidence	Validated	BP	GO:0006479	protein methylation	10/248	0.000154820368067282	0.0089052352140854	histone modification	Abnormal erythrocyte morphology	38.0952380952381	0.00000000000000290981561525995	NA	New	Gene in PPI	NA	NA	NA	NA
ENSG00000006125	AP2B1**	17q12	0.534227485713491	100	2	0	4279	2504	Candidate	Not validated	MF	GO:0060090	molecular adaptor activity	14/250	0.000560351395835169	0.0154900965183677	molecular adaptor activity	NA	NA	NA	NA	NA	Gene in PPI	NA	NA	NA	NA
ENSG00000006125	AP2B1**	17q12	0.534227485713491	100	2	0	4279	2504	Candidate	Not validated	BP	GO:0031503	protein-containing complex localization	9/248	0.00272983585804351	0.0471262883005658	protein-containing complex localization	NA	NA	NA	NA	NA	Gene in PPI	NA	NA	NA	NA
ENSG00000006125	AP2B1**	17q12	0.534227485713491	100	2	0	4279	2504	Candidate	Not validated	CC	GO:0030125	clathrin vesicle coat	3/252	0.00492510993986455	0.0497282702758886	clathrin coat	NA	NA	NA	NA	NA	Gene in PPI	NA	NA	NA	NA
ENSG00000006125	AP2B1**	17q12	0.534227485713491	100	2	0	4279	2504	Candidate	Not validated	BP	GO:1905477	positive regulation of protein localization to membrane	6/248	0.00287908644429536	0.0489957999655637	positive regulation of cellular protein localization	NA	NA	NA	NA	NA	Gene in PPI	NA	NA	NA	NA
ENSG00000006125	AP2B1**	17q12	0.534227485713491	100	2	0	4279	2504	Candidate	Not validated	MF	GO:0030674	protein-macromolecule adaptor activity	12/250	0.000778044062011663	0.0171155004901678	molecular adaptor activity	NA	NA	NA	NA	NA	Gene in PPI	NA	NA	NA	NA
ENSG00000006125	AP2B1**	17q12	0.534227485713491	100	2	0	4279	2504	Candidate	Not validated	CC	GO:0030118	clathrin coat	4/252	0.00244148078183515	0.027846078106336	clathrin coat	NA	NA	NA	NA	NA	Gene in PPI	NA	NA	NA	NA
ENSG00000006125	AP2B1**	17q12	0.534227485713491	100	2	0	4279	2504	Candidate	Not validated	BP	GO:0099072	regulation of postsynaptic membrane neurotransmitter receptor levels	5/248	0.0013703384937201	0.0323308528618363	regulation of synapse organization	NA	NA	NA	NA	NA	Gene in PPI	NA	NA	NA	NA
ENSG00000006125	AP2B1**	17q12	0.534227485713491	100	2	0	4279	2504	Candidate	Not validated	CC	GO:0098978	glutamatergic synapse	15/252	0.0000353638909239863	0.00186544524624028	postsynaptic density	NA	NA	NA	NA	NA	Gene in PPI	NA	NA	NA	NA
ENSG00000006125	AP2B1**	17q12	0.534227485713491	100	2	0	4279	2504	Candidate	Not validated	BP	GO:1903829	positive regulation of cellular protein localization	14/248	0.0000200130929087161	0.00228472050980472	positive regulation of cellular protein localization	NA	NA	NA	NA	NA	Gene in PPI	NA	NA	NA	NA
ENSG00000006451	RALA*	7p14.1	0.0169363131260785	100	10	0	4271	2504	High Confidence	Not validated	BP	GO:0001843	neural tube closure	7/248	0.000167607153474912	0.00925244088232727	respiratory tube development	Hypertelorism	50	0.000000000128617779558846	NA	New	Gene in PPI	NA	NA	NA	NA
ENSG00000006451	RALA*	7p14.1	0.0169363131260785	100	10	0	4271	2504	High Confidence	Not validated	BP	GO:0001841	neural tube formation	7/248	0.000416920661129364	0.0150559410177227	respiratory tube development	Foot polydactyly	30	0.000000141053610994287	NA	New	Gene in PPI	NA	NA	NA	NA
ENSG00000006451	RALA*	7p14.1	0.0169363131260785	100	10	0	4271	2504	High Confidence	Not validated	BP	GO:0072594	establishment of protein localization to organelle	16/248	0.000169937456160292	0.00925244088232727	positive regulation of cellular protein localization	Generalized hirsutism	30	0.000000786544979491815	NA	New	Gene in PPI	NA	NA	NA	NA
ENSG00000006451	RALA*	7p14.1	0.0169363131260785	100	10	0	4271	2504	High Confidence	Not validated	MF	GO:0044389	ubiquitin-like protein ligase binding	12/250	0.00136396692452809	0.0261589370882709	ubiquitin protein ligase binding	Hypertelorism	50	0.000000000128617779558846	NA	New	Gene in PPI	NA	NA	NA	NA
ENSG00000006451	RALA*	7p14.1	0.0169363131260785	100	10	0	4271	2504	High Confidence	Not validated	BP	GO:0060606	tube closure	7/248	0.000179890368448095	0.00955419633887501	respiratory tube development	Coarse facial features	30	0.000000281707269989162	NA	New	Gene in PPI	NA	NA	NA	NA
ENSG00000006451	RALA*	7p14.1	0.0169363131260785	100	10	0	4271	2504	High Confidence	Not validated	CC	GO:0030055	cell-substrate junction	16/252	0.000136062663276948	0.00408616285405975	postsynaptic density	Macrocephaly	50	0.0000000000054331853049633	NA	New	Gene in PPI	NA	NA	NA	NA
ENSG00000006451	RALA*	7p14.1	0.0169363131260785	100	10	0	4271	2504	High Confidence	Not validated	BP	GO:0072594	establishment of protein localization to organelle	16/248	0.000169937456160292	0.00925244088232727	positive regulation of cellular protein localization	Broad hallux	30	0.000000014145434208328	NA	New	Gene in PPI	NA	NA	NA	NA
ENSG00000006451	RALA*	7p14.1	0.0169363131260785	100	10	0	4271	2504	High Confidence	Not validated	CC	GO:0030055	cell-substrate junction	16/252	0.000136062663276948	0.00408616285405975	postsynaptic density	Cutaneous finger syndactyly	60	0.000000000000000409138172154764	NA	New	Gene in PPI	NA	NA	NA	NA
ENSG00000006451	RALA*	7p14.1	0.0169363131260785	100	10	0	4271	2504	High Confidence	Not validated	BP	GO:0016331	morphogenesis of embryonic epithelium	8/248	0.000775923411419761	0.0226941566364837	epithelial tube morphogenesis	Macrocephaly	50	0.0000000000054331853049633	NA	New	Gene in PPI	NA	NA	NA	NA
ENSG00000006451	RALA*	7p14.1	0.0169363131260785	100	10	0	4271	2504	High Confidence	Not validated	BP	GO:0016331	morphogenesis of embryonic epithelium	8/248	0.000775923411419761	0.0226941566364837	epithelial tube morphogenesis	Foot polydactyly	30	0.000000141053610994287	NA	New	Gene in PPI	NA	NA	NA	NA
ENSG00000006451	RALA*	7p14.1	0.0169363131260785	100	10	0	4271	2504	High Confidence	Not validated	BP	GO:0060606	tube closure	7/248	0.000179890368448095	0.00955419633887501	respiratory tube development	Hypertelorism	50	0.000000000128617779558846	NA	New	Gene in PPI	NA	NA	NA	NA
ENSG00000006451	RALA*	7p14.1	0.0169363131260785	100	10	0	4271	2504	High Confidence	Not validated	BP	GO:0072175	epithelial tube formation	8/248	0.000379881409675135	0.0142333241592239	respiratory tube development	Foot polydactyly	30	0.000000141053610994287	NA	New	Gene in PPI	NA	NA	NA	NA
ENSG00000006451	RALA*	7p14.1	0.0169363131260785	100	10	0	4271	2504	High Confidence	Not validated	MF	GO:0044389	ubiquitin-like protein ligase binding	12/250	0.00136396692452809	0.0261589370882709	ubiquitin protein ligase binding	Toe syndactyly	50	0.00000000000090757373241362	NA	New	Gene in PPI	NA	NA	NA	NA
ENSG00000006451	RALA*	7p14.1	0.0169363131260785	100	10	0	4271	2504	High Confidence	Not validated	CC	GO:0005925	focal adhesion	16/252	0.000112440801400021	0.0039541681825674	postsynaptic density	Toe syndactyly	50	0.00000000000090757373241362	NA	New	Gene in PPI	NA	NA	NA	NA
ENSG00000006451	RALA*	7p14.1	0.0169363131260785	100	10	0	4271	2504	High Confidence	Not validated	MF	GO:0031625	ubiquitin protein ligase binding	12/250	0.000801217947860185	0.0171155004901678	ubiquitin protein ligase binding	Genu valgum	40	0.000000000133490399152704	NA	New	Gene in PPI	NA	NA	NA	NA
ENSG00000006451	RALA*	7p14.1	0.0169363131260785	100	10	0	4271	2504	High Confidence	Not validated	BP	GO:0021915	neural tube development	9/248	0.000196748598026784	0.0102396071825998	in utero embryonic development	Broad hallux	30	0.000000014145434208328	NA	New	Gene in PPI	NA	NA	NA	NA
ENSG00000006451	RALA*	7p14.1	0.0169363131260785	100	10	0	4271	2504	High Confidence	Not validated	BP	GO:0072175	epithelial tube formation	8/248	0.000379881409675135	0.0142333241592239	respiratory tube development	Feeding difficulties in infancy	30	0.00000117814419801567	NA	New	Gene in PPI	NA	NA	NA	NA
ENSG00000006451	RALA*	7p14.1	0.0169363131260785	100	10	0	4271	2504	High Confidence	Not validated	BP	GO:0060606	tube closure	7/248	0.000179890368448095	0.00955419633887501	respiratory tube development	Feeding difficulties in infancy	30	0.00000117814419801567	NA	New	Gene in PPI	NA	NA	NA	NA
ENSG00000006451	RALA*	7p14.1	0.0169363131260785	100	10	0	4271	2504	High Confidence	Not validated	BP	GO:0016331	morphogenesis of embryonic epithelium	8/248	0.000775923411419761	0.0226941566364837	epithelial tube morphogenesis	Cutaneous finger syndactyly	60	0.000000000000000409138172154764	NA	New	Gene in PPI	NA	NA	NA	NA
ENSG00000006451	RALA*	7p14.1	0.0169363131260785	100	10	0	4271	2504	High Confidence	Not validated	BP	GO:0001838	embryonic epithelial tube formation	7/248	0.0011534167751114	0.0283468192161059	respiratory tube development	Depressed nasal bridge	40	0.0000000479014385917919	NA	New	Gene in PPI	NA	NA	NA	NA
ENSG00000006451	RALA*	7p14.1	0.0169363131260785	100	10	0	4271	2504	High Confidence	Not validated	BP	GO:0060606	tube closure	7/248	0.000179890368448095	0.00955419633887501	respiratory tube development	Macrocephaly	50	0.0000000000054331853049633	NA	New	Gene in PPI	NA	NA	NA	NA
ENSG00000006451	RALA*	7p14.1	0.0169363131260785	100	10	0	4271	2504	High Confidence	Not validated	MF	GO:0044389	ubiquitin-like protein ligase binding	12/250	0.00136396692452809	0.0261589370882709	ubiquitin protein ligase binding	Intellectual disability	80	0.0000000000000959204251663979	HP:0001249	Previously identified relationship gene-phenotype	Gene in PPI	NA	NA	NA	NA
ENSG00000006451	RALA*	7p14.1	0.0169363131260785	100	10	0	4271	2504	High Confidence	Not validated	BP	GO:0001841	neural tube formation	7/248	0.000416920661129364	0.0150559410177227	respiratory tube development	Coarse facial features	30	0.000000281707269989162	NA	New	Gene in PPI	NA	NA	NA	NA
ENSG00000006451	RALA*	7p14.1	0.0169363131260785	100	10	0	4271	2504	High Confidence	Not validated	BP	GO:0010822	positive regulation of mitochondrion organization	5/248	0.00300100685490949	0.0498617993404914	regulation of mitochondrion organization	Macrocephaly	50	0.0000000000054331853049633	NA	New	Gene in PPI	NA	NA	NA	NA
ENSG00000006451	RALA*	7p14.1	0.0169363131260785	100	10	0	4271	2504	High Confidence	Not validated	BP	GO:0001843	neural tube closure	7/248	0.000167607153474912	0.00925244088232727	respiratory tube development	Frontal bossing	50	0.0000000000858419766054403	NA	New	Gene in PPI	NA	NA	NA	NA
ENSG00000006451	RALA*	7p14.1	0.0169363131260785	100	10	0	4271	2504	High Confidence	Not validated	MF	GO:0044389	ubiquitin-like protein ligase binding	12/250	0.00136396692452809	0.0261589370882709	ubiquitin protein ligase binding	Coarse facial features	30	0.000000281707269989162	NA	New	Gene in PPI	NA	NA	NA	NA
ENSG00000006451	RALA*	7p14.1	0.0169363131260785	100	10	0	4271	2504	High Confidence	Not validated	BP	GO:0010822	positive regulation of mitochondrion organization	5/248	0.00300100685490949	0.0498617993404914	regulation of mitochondrion organization	Coarse facial features	30	0.000000281707269989162	NA	New	Gene in PPI	NA	NA	NA	NA
ENSG00000006451	RALA*	7p14.1	0.0169363131260785	100	10	0	4271	2504	High Confidence	Not validated	BP	GO:0010821	regulation of mitochondrion organization	11/248	0.00000350276250651319	0.000590298881454771	regulation of mitochondrion organization	Broad thumb	50	0.0000000000054331853049633	NA	New	Gene in PPI	NA	NA	NA	NA
ENSG00000006451	RALA*	7p14.1	0.0169363131260785	100	10	0	4271	2504	High Confidence	Not validated	MF	GO:0031625	ubiquitin protein ligase binding	12/250	0.000801217947860185	0.0171155004901678	ubiquitin protein ligase binding	Macrocephaly	50	0.0000000000054331853049633	NA	New	Gene in PPI	NA	NA	NA	NA
ENSG00000006451	RALA*	7p14.1	0.0169363131260785	100	10	0	4271	2504	High Confidence	Not validated	BP	GO:0072175	epithelial tube formation	8/248	0.000379881409675135	0.0142333241592239	respiratory tube development	Generalized hirsutism	30	0.000000786544979491815	NA	New	Gene in PPI	NA	NA	NA	NA
ENSG00000006451	RALA*	7p14.1	0.0169363131260785	100	10	0	4271	2504	High Confidence	Not validated	BP	GO:0001841	neural tube formation	7/248	0.000416920661129364	0.0150559410177227	respiratory tube development	Macrocephaly	50	0.0000000000054331853049633	NA	New	Gene in PPI	NA	NA	NA	NA
ENSG00000006451	RALA*	7p14.1	0.0169363131260785	100	10	0	4271	2504	High Confidence	Not validated	BP	GO:0072175	epithelial tube formation	8/248	0.000379881409675135	0.0142333241592239	respiratory tube development	Genu valgum	40	0.000000000133490399152704	NA	New	Gene in PPI	NA	NA	NA	NA
ENSG00000006451	RALA*	7p14.1	0.0169363131260785	100	10	0	4271	2504	High Confidence	Not validated	CC	GO:0030055	cell-substrate junction	16/252	0.000136062663276948	0.00408616285405975	postsynaptic density	Coarse facial features	30	0.000000281707269989162	NA	New	Gene in PPI	NA	NA	NA	NA
ENSG00000006451	RALA*	7p14.1	0.0169363131260785	100	10	0	4271	2504	High Confidence	Not validated	BP	GO:0060606	tube closure	7/248	0.000179890368448095	0.00955419633887501	respiratory tube development	Intellectual disability	80	0.0000000000000959204251663979	HP:0001249	Previously identified relationship gene-phenotype	Gene in PPI	NA	NA	NA	NA
ENSG00000006451	RALA*	7p14.1	0.0169363131260785	100	10	0	4271	2504	High Confidence	Not validated	BP	GO:0010822	positive regulation of mitochondrion organization	5/248	0.00300100685490949	0.0498617993404914	regulation of mitochondrion organization	Intellectual disability	80	0.0000000000000959204251663979	HP:0001249	Previously identified relationship gene-phenotype	Gene in PPI	NA	NA	NA	NA
ENSG00000006451	RALA*	7p14.1	0.0169363131260785	100	10	0	4271	2504	High Confidence	Not validated	BP	GO:0060606	tube closure	7/248	0.000179890368448095	0.00955419633887501	respiratory tube development	Cutaneous finger syndactyly	60	0.000000000000000409138172154764	NA	New	Gene in PPI	NA	NA	NA	NA
ENSG00000006451	RALA*	7p14.1	0.0169363131260785	100	10	0	4271	2504	High Confidence	Not validated	BP	GO:0001841	neural tube formation	7/248	0.000416920661129364	0.0150559410177227	respiratory tube development	Hypertelorism	50	0.000000000128617779558846	NA	New	Gene in PPI	NA	NA	NA	NA
ENSG00000006451	RALA*	7p14.1	0.0169363131260785	100	10	0	4271	2504	High Confidence	Not validated	BP	GO:0060562	epithelial tube morphogenesis	16/248	0.00000743997457127241	0.00101269500029742	epithelial tube morphogenesis	Depressed nasal bridge	40	0.0000000479014385917919	NA	New	Gene in PPI	NA	NA	NA	NA
ENSG00000006451	RALA*	7p14.1	0.0169363131260785	100	10	0	4271	2504	High Confidence	Not validated	BP	GO:0016331	morphogenesis of embryonic epithelium	8/248	0.000775923411419761	0.0226941566364837	epithelial tube morphogenesis	Frontal bossing	50	0.0000000000858419766054403	NA	New	Gene in PPI	NA	NA	NA	NA
ENSG00000006451	RALA*	7p14.1	0.0169363131260785	100	10	0	4271	2504	High Confidence	Not validated	MF	GO:0031625	ubiquitin protein ligase binding	12/250	0.000801217947860185	0.0171155004901678	ubiquitin protein ligase binding	Toe syndactyly	50	0.00000000000090757373241362	NA	New	Gene in PPI	NA	NA	NA	NA
ENSG00000006451	RALA*	7p14.1	0.0169363131260785	100	10	0	4271	2504	High Confidence	Not validated	CC	GO:0030055	cell-substrate junction	16/252	0.000136062663276948	0.00408616285405975	postsynaptic density	Broad hallux	30	0.000000014145434208328	NA	New	Gene in PPI	NA	NA	NA	NA
ENSG00000006451	RALA*	7p14.1	0.0169363131260785	100	10	0	4271	2504	High Confidence	Not validated	BP	GO:0021915	neural tube development	9/248	0.000196748598026784	0.0102396071825998	in utero embryonic development	Macrocephaly	50	0.0000000000054331853049633	NA	New	Gene in PPI	NA	NA	NA	NA
ENSG00000006451	RALA*	7p14.1	0.0169363131260785	100	10	0	4271	2504	High Confidence	Not validated	CC	GO:0030055	cell-substrate junction	16/252	0.000136062663276948	0.00408616285405975	postsynaptic density	Foot polydactyly	30	0.000000141053610994287	NA	New	Gene in PPI	NA	NA	NA	NA
ENSG00000006451	RALA*	7p14.1	0.0169363131260785	100	10	0	4271	2504	High Confidence	Not validated	BP	GO:0060606	tube closure	7/248	0.000179890368448095	0.00955419633887501	respiratory tube development	Foot polydactyly	30	0.000000141053610994287	NA	New	Gene in PPI	NA	NA	NA	NA
ENSG00000006451	RALA*	7p14.1	0.0169363131260785	100	10	0	4271	2504	High Confidence	Not validated	BP	GO:0010822	positive regulation of mitochondrion organization	5/248	0.00300100685490949	0.0498617993404914	regulation of mitochondrion organization	Umbilical hernia	30	0.000000492288714055792	NA	New	Gene in PPI	NA	NA	NA	NA
ENSG00000006451	RALA*	7p14.1	0.0169363131260785	100	10	0	4271	2504	High Confidence	Not validated	BP	GO:0016331	morphogenesis of embryonic epithelium	8/248	0.000775923411419761	0.0226941566364837	epithelial tube morphogenesis	Coarse facial features	30	0.000000281707269989162	NA	New	Gene in PPI	NA	NA	NA	NA
ENSG00000006451	RALA*	7p14.1	0.0169363131260785	100	10	0	4271	2504	High Confidence	Not validated	BP	GO:0016331	morphogenesis of embryonic epithelium	8/248	0.000775923411419761	0.0226941566364837	epithelial tube morphogenesis	Genu valgum	40	0.000000000133490399152704	NA	New	Gene in PPI	NA	NA	NA	NA
ENSG00000006451	RALA*	7p14.1	0.0169363131260785	100	10	0	4271	2504	High Confidence	Not validated	BP	GO:0060562	epithelial tube morphogenesis	16/248	0.00000743997457127241	0.00101269500029742	epithelial tube morphogenesis	Foot polydactyly	30	0.000000141053610994287	NA	New	Gene in PPI	NA	NA	NA	NA
ENSG00000006451	RALA*	7p14.1	0.0169363131260785	100	10	0	4271	2504	High Confidence	Not validated	BP	GO:0001838	embryonic epithelial tube formation	7/248	0.0011534167751114	0.0283468192161059	respiratory tube development	Frontal bossing	50	0.0000000000858419766054403	NA	New	Gene in PPI	NA	NA	NA	NA
ENSG00000006451	RALA*	7p14.1	0.0169363131260785	100	10	0	4271	2504	High Confidence	Not validated	BP	GO:0072175	epithelial tube formation	8/248	0.000379881409675135	0.0142333241592239	respiratory tube development	Umbilical hernia	30	0.000000492288714055792	NA	New	Gene in PPI	NA	NA	NA	NA
ENSG00000006451	RALA*	7p14.1	0.0169363131260785	100	10	0	4271	2504	High Confidence	Not validated	BP	GO:0072175	epithelial tube formation	8/248	0.000379881409675135	0.0142333241592239	respiratory tube development	Toe syndactyly	50	0.00000000000090757373241362	NA	New	Gene in PPI	NA	NA	NA	NA
ENSG00000006451	RALA*	7p14.1	0.0169363131260785	100	10	0	4271	2504	High Confidence	Not validated	BP	GO:0001838	embryonic epithelial tube formation	7/248	0.0011534167751114	0.0283468192161059	respiratory tube development	Foot polydactyly	30	0.000000141053610994287	NA	New	Gene in PPI	NA	NA	NA	NA
ENSG00000006451	RALA*	7p14.1	0.0169363131260785	100	10	0	4271	2504	High Confidence	Not validated	BP	GO:0035148	tube formation	8/248	0.000811066208999376	0.0233127508356174	respiratory tube development	Broad thumb	50	0.0000000000054331853049633	NA	New	Gene in PPI	NA	NA	NA	NA
ENSG00000006451	RALA*	7p14.1	0.0169363131260785	100	10	0	4271	2504	High Confidence	Not validated	MF	GO:0044389	ubiquitin-like protein ligase binding	12/250	0.00136396692452809	0.0261589370882709	ubiquitin protein ligase binding	Depressed nasal bridge	40	0.0000000479014385917919	NA	New	Gene in PPI	NA	NA	NA	NA
ENSG00000006451	RALA*	7p14.1	0.0169363131260785	100	10	0	4271	2504	High Confidence	Not validated	CC	GO:0030055	cell-substrate junction	16/252	0.000136062663276948	0.00408616285405975	postsynaptic density	Umbilical hernia	30	0.000000492288714055792	NA	New	Gene in PPI	NA	NA	NA	NA
ENSG00000006451	RALA*	7p14.1	0.0169363131260785	100	10	0	4271	2504	High Confidence	Not validated	BP	GO:0072175	epithelial tube formation	8/248	0.000379881409675135	0.0142333241592239	respiratory tube development	Frontal bossing	50	0.0000000000858419766054403	NA	New	Gene in PPI	NA	NA	NA	NA
ENSG00000006451	RALA*	7p14.1	0.0169363131260785	100	10	0	4271	2504	High Confidence	Not validated	BP	GO:0010821	regulation of mitochondrion organization	11/248	0.00000350276250651319	0.000590298881454771	regulation of mitochondrion organization	Broad hallux	30	0.000000014145434208328	NA	New	Gene in PPI	NA	NA	NA	NA
ENSG00000006451	RALA*	7p14.1	0.0169363131260785	100	10	0	4271	2504	High Confidence	Not validated	BP	GO:0072594	establishment of protein localization to organelle	16/248	0.000169937456160292	0.00925244088232727	positive regulation of cellular protein localization	Broad thumb	50	0.0000000000054331853049633	NA	New	Gene in PPI	NA	NA	NA	NA
ENSG00000006451	RALA*	7p14.1	0.0169363131260785	100	10	0	4271	2504	High Confidence	Not validated	BP	GO:0021915	neural tube development	9/248	0.000196748598026784	0.0102396071825998	in utero embryonic development	Cutaneous finger syndactyly	60	0.000000000000000409138172154764	NA	New	Gene in PPI	NA	NA	NA	NA
ENSG00000006451	RALA*	7p14.1	0.0169363131260785	100	10	0	4271	2504	High Confidence	Not validated	MF	GO:0031625	ubiquitin protein ligase binding	12/250	0.000801217947860185	0.0171155004901678	ubiquitin protein ligase binding	Foot polydactyly	30	0.000000141053610994287	NA	New	Gene in PPI	NA	NA	NA	NA
ENSG00000006451	RALA*	7p14.1	0.0169363131260785	100	10	0	4271	2504	High Confidence	Not validated	BP	GO:0035148	tube formation	8/248	0.000811066208999376	0.0233127508356174	respiratory tube development	Depressed nasal bridge	40	0.0000000479014385917919	NA	New	Gene in PPI	NA	NA	NA	NA
ENSG00000006451	RALA*	7p14.1	0.0169363131260785	100	10	0	4271	2504	High Confidence	Not validated	BP	GO:0060562	epithelial tube morphogenesis	16/248	0.00000743997457127241	0.00101269500029742	epithelial tube morphogenesis	Coarse facial features	30	0.000000281707269989162	NA	New	Gene in PPI	NA	NA	NA	NA
ENSG00000006451	RALA*	7p14.1	0.0169363131260785	100	10	0	4271	2504	High Confidence	Not validated	BP	GO:0035148	tube formation	8/248	0.000811066208999376	0.0233127508356174	respiratory tube development	Generalized hirsutism	30	0.000000786544979491815	NA	New	Gene in PPI	NA	NA	NA	NA
ENSG00000006451	RALA*	7p14.1	0.0169363131260785	100	10	0	4271	2504	High Confidence	Not validated	CC	GO:0005925	focal adhesion	16/252	0.000112440801400021	0.0039541681825674	postsynaptic density	Generalized hirsutism	30	0.000000786544979491815	NA	New	Gene in PPI	NA	NA	NA	NA
ENSG00000006451	RALA*	7p14.1	0.0169363131260785	100	10	0	4271	2504	High Confidence	Not validated	MF	GO:0044389	ubiquitin-like protein ligase binding	12/250	0.00136396692452809	0.0261589370882709	ubiquitin protein ligase binding	Foot polydactyly	30	0.000000141053610994287	NA	New	Gene in PPI	NA	NA	NA	NA
ENSG00000006451	RALA*	7p14.1	0.0169363131260785	100	10	0	4271	2504	High Confidence	Not validated	BP	GO:0010822	positive regulation of mitochondrion organization	5/248	0.00300100685490949	0.0498617993404914	regulation of mitochondrion organization	Genu valgum	40	0.000000000133490399152704	NA	New	Gene in PPI	NA	NA	NA	NA
ENSG00000006451	RALA*	7p14.1	0.0169363131260785	100	10	0	4271	2504	High Confidence	Not validated	BP	GO:0001843	neural tube closure	7/248	0.000167607153474912	0.00925244088232727	respiratory tube development	Genu valgum	40	0.000000000133490399152704	NA	New	Gene in PPI	NA	NA	NA	NA
ENSG00000006451	RALA*	7p14.1	0.0169363131260785	100	10	0	4271	2504	High Confidence	Not validated	MF	GO:0044389	ubiquitin-like protein ligase binding	12/250	0.00136396692452809	0.0261589370882709	ubiquitin protein ligase binding	Umbilical hernia	30	0.000000492288714055792	NA	New	Gene in PPI	NA	NA	NA	NA
ENSG00000006451	RALA*	7p14.1	0.0169363131260785	100	10	0	4271	2504	High Confidence	Not validated	BP	GO:0016331	morphogenesis of embryonic epithelium	8/248	0.000775923411419761	0.0226941566364837	epithelial tube morphogenesis	Toe syndactyly	50	0.00000000000090757373241362	NA	New	Gene in PPI	NA	NA	NA	NA
ENSG00000006451	RALA*	7p14.1	0.0169363131260785	100	10	0	4271	2504	High Confidence	Not validated	MF	GO:0031625	ubiquitin protein ligase binding	12/250	0.000801217947860185	0.0171155004901678	ubiquitin protein ligase binding	Feeding difficulties in infancy	30	0.00000117814419801567	NA	New	Gene in PPI	NA	NA	NA	NA
ENSG00000006451	RALA*	7p14.1	0.0169363131260785	100	10	0	4271	2504	High Confidence	Not validated	BP	GO:0016331	morphogenesis of embryonic epithelium	8/248	0.000775923411419761	0.0226941566364837	epithelial tube morphogenesis	Feeding difficulties in infancy	30	0.00000117814419801567	NA	New	Gene in PPI	NA	NA	NA	NA
ENSG00000006451	RALA*	7p14.1	0.0169363131260785	100	10	0	4271	2504	High Confidence	Not validated	BP	GO:0001838	embryonic epithelial tube formation	7/248	0.0011534167751114	0.0283468192161059	respiratory tube development	Cutaneous finger syndactyly	60	0.000000000000000409138172154764	NA	New	Gene in PPI	NA	NA	NA	NA
ENSG00000006451	RALA*	7p14.1	0.0169363131260785	100	10	0	4271	2504	High Confidence	Not validated	MF	GO:0031625	ubiquitin protein ligase binding	12/250	0.000801217947860185	0.0171155004901678	ubiquitin protein ligase binding	Broad hallux	30	0.000000014145434208328	NA	New	Gene in PPI	NA	NA	NA	NA
ENSG00000006451	RALA*	7p14.1	0.0169363131260785	100	10	0	4271	2504	High Confidence	Not validated	CC	GO:0005925	focal adhesion	16/252	0.000112440801400021	0.0039541681825674	postsynaptic density	Feeding difficulties in infancy	30	0.00000117814419801567	NA	New	Gene in PPI	NA	NA	NA	NA
ENSG00000006451	RALA*	7p14.1	0.0169363131260785	100	10	0	4271	2504	High Confidence	Not validated	BP	GO:0001843	neural tube closure	7/248	0.000167607153474912	0.00925244088232727	respiratory tube development	Coarse facial features	30	0.000000281707269989162	NA	New	Gene in PPI	NA	NA	NA	NA
ENSG00000006451	RALA*	7p14.1	0.0169363131260785	100	10	0	4271	2504	High Confidence	Not validated	BP	GO:0001838	embryonic epithelial tube formation	7/248	0.0011534167751114	0.0283468192161059	respiratory tube development	Feeding difficulties in infancy	30	0.00000117814419801567	NA	New	Gene in PPI	NA	NA	NA	NA
ENSG00000006451	RALA*	7p14.1	0.0169363131260785	100	10	0	4271	2504	High Confidence	Not validated	BP	GO:0010822	positive regulation of mitochondrion organization	5/248	0.00300100685490949	0.0498617993404914	regulation of mitochondrion organization	Toe syndactyly	50	0.00000000000090757373241362	NA	New	Gene in PPI	NA	NA	NA	NA
ENSG00000006451	RALA*	7p14.1	0.0169363131260785	100	10	0	4271	2504	High Confidence	Not validated	BP	GO:0001838	embryonic epithelial tube formation	7/248	0.0011534167751114	0.0283468192161059	respiratory tube development	Toe syndactyly	50	0.00000000000090757373241362	NA	New	Gene in PPI	NA	NA	NA	NA
ENSG00000006451	RALA*	7p14.1	0.0169363131260785	100	10	0	4271	2504	High Confidence	Not validated	BP	GO:0060562	epithelial tube morphogenesis	16/248	0.00000743997457127241	0.00101269500029742	epithelial tube morphogenesis	Frontal bossing	50	0.0000000000858419766054403	NA	New	Gene in PPI	NA	NA	NA	NA
ENSG00000006451	RALA*	7p14.1	0.0169363131260785	100	10	0	4271	2504	High Confidence	Not validated	MF	GO:0044389	ubiquitin-like protein ligase binding	12/250	0.00136396692452809	0.0261589370882709	ubiquitin protein ligase binding	Macrocephaly	50	0.0000000000054331853049633	NA	New	Gene in PPI	NA	NA	NA	NA
ENSG00000006451	RALA*	7p14.1	0.0169363131260785	100	10	0	4271	2504	High Confidence	Not validated	BP	GO:0010821	regulation of mitochondrion organization	11/248	0.00000350276250651319	0.000590298881454771	regulation of mitochondrion organization	Toe syndactyly	50	0.00000000000090757373241362	NA	New	Gene in PPI	NA	NA	NA	NA
ENSG00000006451	RALA*	7p14.1	0.0169363131260785	100	10	0	4271	2504	High Confidence	Not validated	MF	GO:0031625	ubiquitin protein ligase binding	12/250	0.000801217947860185	0.0171155004901678	ubiquitin protein ligase binding	Depressed nasal bridge	40	0.0000000479014385917919	NA	New	Gene in PPI	NA	NA	NA	NA
ENSG00000006451	RALA*	7p14.1	0.0169363131260785	100	10	0	4271	2504	High Confidence	Not validated	BP	GO:0010822	positive regulation of mitochondrion organization	5/248	0.00300100685490949	0.0498617993404914	regulation of mitochondrion organization	Cutaneous finger syndactyly	60	0.000000000000000409138172154764	NA	New	Gene in PPI	NA	NA	NA	NA
ENSG00000006451	RALA*	7p14.1	0.0169363131260785	100	10	0	4271	2504	High Confidence	Not validated	BP	GO:0014020	primary neural tube formation	7/248	0.000252699871128401	0.0112817654916641	respiratory tube development	Foot polydactyly	30	0.000000141053610994287	NA	New	Gene in PPI	NA	NA	NA	NA
ENSG00000006451	RALA*	7p14.1	0.0169363131260785	100	10	0	4271	2504	High Confidence	Not validated	BP	GO:0001841	neural tube formation	7/248	0.000416920661129364	0.0150559410177227	respiratory tube development	Broad thumb	50	0.0000000000054331853049633	NA	New	Gene in PPI	NA	NA	NA	NA
ENSG00000006451	RALA*	7p14.1	0.0169363131260785	100	10	0	4271	2504	High Confidence	Not validated	BP	GO:0060606	tube closure	7/248	0.000179890368448095	0.00955419633887501	respiratory tube development	Generalized hirsutism	30	0.000000786544979491815	NA	New	Gene in PPI	NA	NA	NA	NA
ENSG00000006451	RALA*	7p14.1	0.0169363131260785	100	10	0	4271	2504	High Confidence	Not validated	BP	GO:0060606	tube closure	7/248	0.000179890368448095	0.00955419633887501	respiratory tube development	Frontal bossing	50	0.0000000000858419766054403	NA	New	Gene in PPI	NA	NA	NA	NA
ENSG00000006451	RALA*	7p14.1	0.0169363131260785	100	10	0	4271	2504	High Confidence	Not validated	BP	GO:0014020	primary neural tube formation	7/248	0.000252699871128401	0.0112817654916641	respiratory tube development	Umbilical hernia	30	0.000000492288714055792	NA	New	Gene in PPI	NA	NA	NA	NA
ENSG00000006451	RALA*	7p14.1	0.0169363131260785	100	10	0	4271	2504	High Confidence	Not validated	BP	GO:0072175	epithelial tube formation	8/248	0.000379881409675135	0.0142333241592239	respiratory tube development	Intellectual disability	80	0.0000000000000959204251663979	HP:0001249	Previously identified relationship gene-phenotype	Gene in PPI	NA	NA	NA	NA
ENSG00000006451	RALA*	7p14.1	0.0169363131260785	100	10	0	4271	2504	High Confidence	Not validated	MF	GO:0031625	ubiquitin protein ligase binding	12/250	0.000801217947860185	0.0171155004901678	ubiquitin protein ligase binding	Broad thumb	50	0.0000000000054331853049633	NA	New	Gene in PPI	NA	NA	NA	NA
ENSG00000006451	RALA*	7p14.1	0.0169363131260785	100	10	0	4271	2504	High Confidence	Not validated	BP	GO:0001841	neural tube formation	7/248	0.000416920661129364	0.0150559410177227	respiratory tube development	Umbilical hernia	30	0.000000492288714055792	NA	New	Gene in PPI	NA	NA	NA	NA
ENSG00000006451	RALA*	7p14.1	0.0169363131260785	100	10	0	4271	2504	High Confidence	Not validated	BP	GO:0001841	neural tube formation	7/248	0.000416920661129364	0.0150559410177227	respiratory tube development	Toe syndactyly	50	0.00000000000090757373241362	NA	New	Gene in PPI	NA	NA	NA	NA
ENSG00000006451	RALA*	7p14.1	0.0169363131260785	100	10	0	4271	2504	High Confidence	Not validated	BP	GO:0010821	regulation of mitochondrion organization	11/248	0.00000350276250651319	0.000590298881454771	regulation of mitochondrion organization	Depressed nasal bridge	40	0.0000000479014385917919	NA	New	Gene in PPI	NA	NA	NA	NA
ENSG00000006451	RALA*	7p14.1	0.0169363131260785	100	10	0	4271	2504	High Confidence	Not validated	BP	GO:0021915	neural tube development	9/248	0.000196748598026784	0.0102396071825998	in utero embryonic development	Genu valgum	40	0.000000000133490399152704	NA	New	Gene in PPI	NA	NA	NA	NA
ENSG00000006451	RALA*	7p14.1	0.0169363131260785	100	10	0	4271	2504	High Confidence	Not validated	BP	GO:0072175	epithelial tube formation	8/248	0.000379881409675135	0.0142333241592239	respiratory tube development	Cutaneous finger syndactyly	60	0.000000000000000409138172154764	NA	New	Gene in PPI	NA	NA	NA	NA
ENSG00000006451	RALA*	7p14.1	0.0169363131260785	100	10	0	4271	2504	High Confidence	Not validated	BP	GO:0072594	establishment of protein localization to organelle	16/248	0.000169937456160292	0.00925244088232727	positive regulation of cellular protein localization	Macrocephaly	50	0.0000000000054331853049633	NA	New	Gene in PPI	NA	NA	NA	NA
ENSG00000006451	RALA*	7p14.1	0.0169363131260785	100	10	0	4271	2504	High Confidence	Not validated	BP	GO:0010822	positive regulation of mitochondrion organization	5/248	0.00300100685490949	0.0498617993404914	regulation of mitochondrion organization	Broad hallux	30	0.000000014145434208328	NA	New	Gene in PPI	NA	NA	NA	NA
ENSG00000006451	RALA*	7p14.1	0.0169363131260785	100	10	0	4271	2504	High Confidence	Not validated	CC	GO:0030055	cell-substrate junction	16/252	0.000136062663276948	0.00408616285405975	postsynaptic density	Hypertelorism	50	0.000000000128617779558846	NA	New	Gene in PPI	NA	NA	NA	NA
ENSG00000006451	RALA*	7p14.1	0.0169363131260785	100	10	0	4271	2504	High Confidence	Not validated	BP	GO:0035148	tube formation	8/248	0.000811066208999376	0.0233127508356174	respiratory tube development	Feeding difficulties in infancy	30	0.00000117814419801567	NA	New	Gene in PPI	NA	NA	NA	NA
ENSG00000006451	RALA*	7p14.1	0.0169363131260785	100	10	0	4271	2504	High Confidence	Not validated	BP	GO:0035148	tube formation	8/248	0.000811066208999376	0.0233127508356174	respiratory tube development	Foot polydactyly	30	0.000000141053610994287	NA	New	Gene in PPI	NA	NA	NA	NA
ENSG00000006451	RALA*	7p14.1	0.0169363131260785	100	10	0	4271	2504	High Confidence	Not validated	BP	GO:0001841	neural tube formation	7/248	0.000416920661129364	0.0150559410177227	respiratory tube development	Generalized hirsutism	30	0.000000786544979491815	NA	New	Gene in PPI	NA	NA	NA	NA
ENSG00000006451	RALA*	7p14.1	0.0169363131260785	100	10	0	4271	2504	High Confidence	Not validated	BP	GO:0060562	epithelial tube morphogenesis	16/248	0.00000743997457127241	0.00101269500029742	epithelial tube morphogenesis	Genu valgum	40	0.000000000133490399152704	NA	New	Gene in PPI	NA	NA	NA	NA
ENSG00000006451	RALA*	7p14.1	0.0169363131260785	100	10	0	4271	2504	High Confidence	Not validated	BP	GO:0010822	positive regulation of mitochondrion organization	5/248	0.00300100685490949	0.0498617993404914	regulation of mitochondrion organization	Broad thumb	50	0.0000000000054331853049633	NA	New	Gene in PPI	NA	NA	NA	NA
ENSG00000006451	RALA*	7p14.1	0.0169363131260785	100	10	0	4271	2504	High Confidence	Not validated	CC	GO:0005925	focal adhesion	16/252	0.000112440801400021	0.0039541681825674	postsynaptic density	Coarse facial features	30	0.000000281707269989162	NA	New	Gene in PPI	NA	NA	NA	NA
ENSG00000006451	RALA*	7p14.1	0.0169363131260785	100	10	0	4271	2504	High Confidence	Not validated	BP	GO:0014020	primary neural tube formation	7/248	0.000252699871128401	0.0112817654916641	respiratory tube development	Cutaneous finger syndactyly	60	0.000000000000000409138172154764	NA	New	Gene in PPI	NA	NA	NA	NA
ENSG00000006451	RALA*	7p14.1	0.0169363131260785	100	10	0	4271	2504	High Confidence	Not validated	BP	GO:0072175	epithelial tube formation	8/248	0.000379881409675135	0.0142333241592239	respiratory tube development	Broad thumb	50	0.0000000000054331853049633	NA	New	Gene in PPI	NA	NA	NA	NA
ENSG00000006451	RALA*	7p14.1	0.0169363131260785	100	10	0	4271	2504	High Confidence	Not validated	CC	GO:0005925	focal adhesion	16/252	0.000112440801400021	0.0039541681825674	postsynaptic density	Broad thumb	50	0.0000000000054331853049633	NA	New	Gene in PPI	NA	NA	NA	NA
ENSG00000006451	RALA*	7p14.1	0.0169363131260785	100	10	0	4271	2504	High Confidence	Not validated	MF	GO:0044389	ubiquitin-like protein ligase binding	12/250	0.00136396692452809	0.0261589370882709	ubiquitin protein ligase binding	Broad thumb	50	0.0000000000054331853049633	NA	New	Gene in PPI	NA	NA	NA	NA
ENSG00000006451	RALA*	7p14.1	0.0169363131260785	100	10	0	4271	2504	High Confidence	Not validated	BP	GO:0060562	epithelial tube morphogenesis	16/248	0.00000743997457127241	0.00101269500029742	epithelial tube morphogenesis	Macrocephaly	50	0.0000000000054331853049633	NA	New	Gene in PPI	NA	NA	NA	NA
ENSG00000006451	RALA*	7p14.1	0.0169363131260785	100	10	0	4271	2504	High Confidence	Not validated	BP	GO:0010821	regulation of mitochondrion organization	11/248	0.00000350276250651319	0.000590298881454771	regulation of mitochondrion organization	Foot polydactyly	30	0.000000141053610994287	NA	New	Gene in PPI	NA	NA	NA	NA
ENSG00000006451	RALA*	7p14.1	0.0169363131260785	100	10	0	4271	2504	High Confidence	Not validated	CC	GO:0030055	cell-substrate junction	16/252	0.000136062663276948	0.00408616285405975	postsynaptic density	Intellectual disability	80	0.0000000000000959204251663979	HP:0001249	Previously identified relationship gene-phenotype	Gene in PPI	NA	NA	NA	NA
ENSG00000006451	RALA*	7p14.1	0.0169363131260785	100	10	0	4271	2504	High Confidence	Not validated	BP	GO:0060606	tube closure	7/248	0.000179890368448095	0.00955419633887501	respiratory tube development	Genu valgum	40	0.000000000133490399152704	NA	New	Gene in PPI	NA	NA	NA	NA
ENSG00000006451	RALA*	7p14.1	0.0169363131260785	100	10	0	4271	2504	High Confidence	Not validated	BP	GO:0035148	tube formation	8/248	0.000811066208999376	0.0233127508356174	respiratory tube development	Hypertelorism	50	0.000000000128617779558846	NA	New	Gene in PPI	NA	NA	NA	NA
ENSG00000006451	RALA*	7p14.1	0.0169363131260785	100	10	0	4271	2504	High Confidence	Not validated	BP	GO:0010821	regulation of mitochondrion organization	11/248	0.00000350276250651319	0.000590298881454771	regulation of mitochondrion organization	Hypertelorism	50	0.000000000128617779558846	NA	New	Gene in PPI	NA	NA	NA	NA
ENSG00000006451	RALA*	7p14.1	0.0169363131260785	100	10	0	4271	2504	High Confidence	Not validated	BP	GO:0001843	neural tube closure	7/248	0.000167607153474912	0.00925244088232727	respiratory tube development	Toe syndactyly	50	0.00000000000090757373241362	NA	New	Gene in PPI	NA	NA	NA	NA
ENSG00000006451	RALA*	7p14.1	0.0169363131260785	100	10	0	4271	2504	High Confidence	Not validated	BP	GO:0072594	establishment of protein localization to organelle	16/248	0.000169937456160292	0.00925244088232727	positive regulation of cellular protein localization	Intellectual disability	80	0.0000000000000959204251663979	HP:0001249	Previously identified relationship gene-phenotype	Gene in PPI	NA	NA	NA	NA
ENSG00000006451	RALA*	7p14.1	0.0169363131260785	100	10	0	4271	2504	High Confidence	Not validated	BP	GO:0021915	neural tube development	9/248	0.000196748598026784	0.0102396071825998	in utero embryonic development	Foot polydactyly	30	0.000000141053610994287	NA	New	Gene in PPI	NA	NA	NA	NA
ENSG00000006451	RALA*	7p14.1	0.0169363131260785	100	10	0	4271	2504	High Confidence	Not validated	BP	GO:0021915	neural tube development	9/248	0.000196748598026784	0.0102396071825998	in utero embryonic development	Intellectual disability	80	0.0000000000000959204251663979	HP:0001249	Previously identified relationship gene-phenotype	Gene in PPI	NA	NA	NA	NA
ENSG00000006451	RALA*	7p14.1	0.0169363131260785	100	10	0	4271	2504	High Confidence	Not validated	BP	GO:0060562	epithelial tube morphogenesis	16/248	0.00000743997457127241	0.00101269500029742	epithelial tube morphogenesis	Umbilical hernia	30	0.000000492288714055792	NA	New	Gene in PPI	NA	NA	NA	NA
ENSG00000006451	RALA*	7p14.1	0.0169363131260785	100	10	0	4271	2504	High Confidence	Not validated	BP	GO:0014020	primary neural tube formation	7/248	0.000252699871128401	0.0112817654916641	respiratory tube development	Macrocephaly	50	0.0000000000054331853049633	NA	New	Gene in PPI	NA	NA	NA	NA
ENSG00000006451	RALA*	7p14.1	0.0169363131260785	100	10	0	4271	2504	High Confidence	Not validated	BP	GO:0010822	positive regulation of mitochondrion organization	5/248	0.00300100685490949	0.0498617993404914	regulation of mitochondrion organization	Generalized hirsutism	30	0.000000786544979491815	NA	New	Gene in PPI	NA	NA	NA	NA
ENSG00000006451	RALA*	7p14.1	0.0169363131260785	100	10	0	4271	2504	High Confidence	Not validated	BP	GO:0072594	establishment of protein localization to organelle	16/248	0.000169937456160292	0.00925244088232727	positive regulation of cellular protein localization	Umbilical hernia	30	0.000000492288714055792	NA	New	Gene in PPI	NA	NA	NA	NA
ENSG00000006451	RALA*	7p14.1	0.0169363131260785	100	10	0	4271	2504	High Confidence	Not validated	BP	GO:0001841	neural tube formation	7/248	0.000416920661129364	0.0150559410177227	respiratory tube development	Frontal bossing	50	0.0000000000858419766054403	NA	New	Gene in PPI	NA	NA	NA	NA
ENSG00000006451	RALA*	7p14.1	0.0169363131260785	100	10	0	4271	2504	High Confidence	Not validated	BP	GO:0010821	regulation of mitochondrion organization	11/248	0.00000350276250651319	0.000590298881454771	regulation of mitochondrion organization	Genu valgum	40	0.000000000133490399152704	NA	New	Gene in PPI	NA	NA	NA	NA
ENSG00000006451	RALA*	7p14.1	0.0169363131260785	100	10	0	4271	2504	High Confidence	Not validated	BP	GO:0014020	primary neural tube formation	7/248	0.000252699871128401	0.0112817654916641	respiratory tube development	Depressed nasal bridge	40	0.0000000479014385917919	NA	New	Gene in PPI	NA	NA	NA	NA
ENSG00000006451	RALA*	7p14.1	0.0169363131260785	100	10	0	4271	2504	High Confidence	Not validated	BP	GO:0072594	establishment of protein localization to organelle	16/248	0.000169937456160292	0.00925244088232727	positive regulation of cellular protein localization	Hypertelorism	50	0.000000000128617779558846	NA	New	Gene in PPI	NA	NA	NA	NA
ENSG00000006451	RALA*	7p14.1	0.0169363131260785	100	10	0	4271	2504	High Confidence	Not validated	BP	GO:0001841	neural tube formation	7/248	0.000416920661129364	0.0150559410177227	respiratory tube development	Cutaneous finger syndactyly	60	0.000000000000000409138172154764	NA	New	Gene in PPI	NA	NA	NA	NA
ENSG00000006451	RALA*	7p14.1	0.0169363131260785	100	10	0	4271	2504	High Confidence	Not validated	MF	GO:0044389	ubiquitin-like protein ligase binding	12/250	0.00136396692452809	0.0261589370882709	ubiquitin protein ligase binding	Generalized hirsutism	30	0.000000786544979491815	NA	New	Gene in PPI	NA	NA	NA	NA
ENSG00000006451	RALA*	7p14.1	0.0169363131260785	100	10	0	4271	2504	High Confidence	Not validated	BP	GO:0021915	neural tube development	9/248	0.000196748598026784	0.0102396071825998	in utero embryonic development	Toe syndactyly	50	0.00000000000090757373241362	NA	New	Gene in PPI	NA	NA	NA	NA
ENSG00000006451	RALA*	7p14.1	0.0169363131260785	100	10	0	4271	2504	High Confidence	Not validated	BP	GO:0014020	primary neural tube formation	7/248	0.000252699871128401	0.0112817654916641	respiratory tube development	Genu valgum	40	0.000000000133490399152704	NA	New	Gene in PPI	NA	NA	NA	NA
ENSG00000006451	RALA*	7p14.1	0.0169363131260785	100	10	0	4271	2504	High Confidence	Not validated	MF	GO:0031625	ubiquitin protein ligase binding	12/250	0.000801217947860185	0.0171155004901678	ubiquitin protein ligase binding	Coarse facial features	30	0.000000281707269989162	NA	New	Gene in PPI	NA	NA	NA	NA
ENSG00000006451	RALA*	7p14.1	0.0169363131260785	100	10	0	4271	2504	High Confidence	Not validated	BP	GO:0072594	establishment of protein localization to organelle	16/248	0.000169937456160292	0.00925244088232727	positive regulation of cellular protein localization	Toe syndactyly	50	0.00000000000090757373241362	NA	New	Gene in PPI	NA	NA	NA	NA
ENSG00000006451	RALA*	7p14.1	0.0169363131260785	100	10	0	4271	2504	High Confidence	Not validated	BP	GO:0021915	neural tube development	9/248	0.000196748598026784	0.0102396071825998	in utero embryonic development	Frontal bossing	50	0.0000000000858419766054403	NA	New	Gene in PPI	NA	NA	NA	NA
ENSG00000006451	RALA*	7p14.1	0.0169363131260785	100	10	0	4271	2504	High Confidence	Not validated	BP	GO:0014020	primary neural tube formation	7/248	0.000252699871128401	0.0112817654916641	respiratory tube development	Frontal bossing	50	0.0000000000858419766054403	NA	New	Gene in PPI	NA	NA	NA	NA
ENSG00000006451	RALA*	7p14.1	0.0169363131260785	100	10	0	4271	2504	High Confidence	Not validated	BP	GO:0016331	morphogenesis of embryonic epithelium	8/248	0.000775923411419761	0.0226941566364837	epithelial tube morphogenesis	Depressed nasal bridge	40	0.0000000479014385917919	NA	New	Gene in PPI	NA	NA	NA	NA
ENSG00000006451	RALA*	7p14.1	0.0169363131260785	100	10	0	4271	2504	High Confidence	Not validated	BP	GO:0001843	neural tube closure	7/248	0.000167607153474912	0.00925244088232727	respiratory tube development	Intellectual disability	80	0.0000000000000959204251663979	HP:0001249	Previously identified relationship gene-phenotype	Gene in PPI	NA	NA	NA	NA
ENSG00000006451	RALA*	7p14.1	0.0169363131260785	100	10	0	4271	2504	High Confidence	Not validated	BP	GO:0001838	embryonic epithelial tube formation	7/248	0.0011534167751114	0.0283468192161059	respiratory tube development	Macrocephaly	50	0.0000000000054331853049633	NA	New	Gene in PPI	NA	NA	NA	NA
ENSG00000006451	RALA*	7p14.1	0.0169363131260785	100	10	0	4271	2504	High Confidence	Not validated	BP	GO:0060562	epithelial tube morphogenesis	16/248	0.00000743997457127241	0.00101269500029742	epithelial tube morphogenesis	Intellectual disability	80	0.0000000000000959204251663979	HP:0001249	Previously identified relationship gene-phenotype	Gene in PPI	NA	NA	NA	NA
ENSG00000006451	RALA*	7p14.1	0.0169363131260785	100	10	0	4271	2504	High Confidence	Not validated	CC	GO:0005925	focal adhesion	16/252	0.000112440801400021	0.0039541681825674	postsynaptic density	Frontal bossing	50	0.0000000000858419766054403	NA	New	Gene in PPI	NA	NA	NA	NA
ENSG00000006451	RALA*	7p14.1	0.0169363131260785	100	10	0	4271	2504	High Confidence	Not validated	CC	GO:0030055	cell-substrate junction	16/252	0.000136062663276948	0.00408616285405975	postsynaptic density	Depressed nasal bridge	40	0.0000000479014385917919	NA	New	Gene in PPI	NA	NA	NA	NA
ENSG00000006451	RALA*	7p14.1	0.0169363131260785	100	10	0	4271	2504	High Confidence	Not validated	BP	GO:0001841	neural tube formation	7/248	0.000416920661129364	0.0150559410177227	respiratory tube development	Genu valgum	40	0.000000000133490399152704	NA	New	Gene in PPI	NA	NA	NA	NA
ENSG00000006451	RALA*	7p14.1	0.0169363131260785	100	10	0	4271	2504	High Confidence	Not validated	BP	GO:0001841	neural tube formation	7/248	0.000416920661129364	0.0150559410177227	respiratory tube development	Broad hallux	30	0.000000014145434208328	NA	New	Gene in PPI	NA	NA	NA	NA
ENSG00000006451	RALA*	7p14.1	0.0169363131260785	100	10	0	4271	2504	High Confidence	Not validated	BP	GO:0072594	establishment of protein localization to organelle	16/248	0.000169937456160292	0.00925244088232727	positive regulation of cellular protein localization	Frontal bossing	50	0.0000000000858419766054403	NA	New	Gene in PPI	NA	NA	NA	NA
ENSG00000006451	RALA*	7p14.1	0.0169363131260785	100	10	0	4271	2504	High Confidence	Not validated	BP	GO:0001838	embryonic epithelial tube formation	7/248	0.0011534167751114	0.0283468192161059	respiratory tube development	Coarse facial features	30	0.000000281707269989162	NA	New	Gene in PPI	NA	NA	NA	NA
ENSG00000006451	RALA*	7p14.1	0.0169363131260785	100	10	0	4271	2504	High Confidence	Not validated	BP	GO:0010822	positive regulation of mitochondrion organization	5/248	0.00300100685490949	0.0498617993404914	regulation of mitochondrion organization	Depressed nasal bridge	40	0.0000000479014385917919	NA	New	Gene in PPI	NA	NA	NA	NA
ENSG00000006451	RALA*	7p14.1	0.0169363131260785	100	10	0	4271	2504	High Confidence	Not validated	BP	GO:0035148	tube formation	8/248	0.000811066208999376	0.0233127508356174	respiratory tube development	Intellectual disability	80	0.0000000000000959204251663979	HP:0001249	Previously identified relationship gene-phenotype	Gene in PPI	NA	NA	NA	NA
ENSG00000006451	RALA*	7p14.1	0.0169363131260785	100	10	0	4271	2504	High Confidence	Not validated	BP	GO:0016331	morphogenesis of embryonic epithelium	8/248	0.000775923411419761	0.0226941566364837	epithelial tube morphogenesis	Hypertelorism	50	0.000000000128617779558846	NA	New	Gene in PPI	NA	NA	NA	NA
ENSG00000006451	RALA*	7p14.1	0.0169363131260785	100	10	0	4271	2504	High Confidence	Not validated	BP	GO:0021915	neural tube development	9/248	0.000196748598026784	0.0102396071825998	in utero embryonic development	Depressed nasal bridge	40	0.0000000479014385917919	NA	New	Gene in PPI	NA	NA	NA	NA
ENSG00000006451	RALA*	7p14.1	0.0169363131260785	100	10	0	4271	2504	High Confidence	Not validated	BP	GO:0001841	neural tube formation	7/248	0.000416920661129364	0.0150559410177227	respiratory tube development	Feeding difficulties in infancy	30	0.00000117814419801567	NA	New	Gene in PPI	NA	NA	NA	NA
ENSG00000006451	RALA*	7p14.1	0.0169363131260785	100	10	0	4271	2504	High Confidence	Not validated	BP	GO:0016331	morphogenesis of embryonic epithelium	8/248	0.000775923411419761	0.0226941566364837	epithelial tube morphogenesis	Generalized hirsutism	30	0.000000786544979491815	NA	New	Gene in PPI	NA	NA	NA	NA
ENSG00000006451	RALA*	7p14.1	0.0169363131260785	100	10	0	4271	2504	High Confidence	Not validated	BP	GO:0001843	neural tube closure	7/248	0.000167607153474912	0.00925244088232727	respiratory tube development	Broad thumb	50	0.0000000000054331853049633	NA	New	Gene in PPI	NA	NA	NA	NA
ENSG00000006451	RALA*	7p14.1	0.0169363131260785	100	10	0	4271	2504	High Confidence	Not validated	CC	GO:0030055	cell-substrate junction	16/252	0.000136062663276948	0.00408616285405975	postsynaptic density	Feeding difficulties in infancy	30	0.00000117814419801567	NA	New	Gene in PPI	NA	NA	NA	NA
ENSG00000006451	RALA*	7p14.1	0.0169363131260785	100	10	0	4271	2504	High Confidence	Not validated	CC	GO:0030055	cell-substrate junction	16/252	0.000136062663276948	0.00408616285405975	postsynaptic density	Frontal bossing	50	0.0000000000858419766054403	NA	New	Gene in PPI	NA	NA	NA	NA
ENSG00000006451	RALA*	7p14.1	0.0169363131260785	100	10	0	4271	2504	High Confidence	Not validated	BP	GO:0014020	primary neural tube formation	7/248	0.000252699871128401	0.0112817654916641	respiratory tube development	Feeding difficulties in infancy	30	0.00000117814419801567	NA	New	Gene in PPI	NA	NA	NA	NA
ENSG00000006451	RALA*	7p14.1	0.0169363131260785	100	10	0	4271	2504	High Confidence	Not validated	BP	GO:0010822	positive regulation of mitochondrion organization	5/248	0.00300100685490949	0.0498617993404914	regulation of mitochondrion organization	Frontal bossing	50	0.0000000000858419766054403	NA	New	Gene in PPI	NA	NA	NA	NA
ENSG00000006451	RALA*	7p14.1	0.0169363131260785	100	10	0	4271	2504	High Confidence	Not validated	BP	GO:0072594	establishment of protein localization to organelle	16/248	0.000169937456160292	0.00925244088232727	positive regulation of cellular protein localization	Coarse facial features	30	0.000000281707269989162	NA	New	Gene in PPI	NA	NA	NA	NA
ENSG00000006451	RALA*	7p14.1	0.0169363131260785	100	10	0	4271	2504	High Confidence	Not validated	BP	GO:0010821	regulation of mitochondrion organization	11/248	0.00000350276250651319	0.000590298881454771	regulation of mitochondrion organization	Macrocephaly	50	0.0000000000054331853049633	NA	New	Gene in PPI	NA	NA	NA	NA
ENSG00000006451	RALA*	7p14.1	0.0169363131260785	100	10	0	4271	2504	High Confidence	Not validated	BP	GO:0010822	positive regulation of mitochondrion organization	5/248	0.00300100685490949	0.0498617993404914	regulation of mitochondrion organization	Hypertelorism	50	0.000000000128617779558846	NA	New	Gene in PPI	NA	NA	NA	NA
ENSG00000006451	RALA*	7p14.1	0.0169363131260785	100	10	0	4271	2504	High Confidence	Not validated	CC	GO:0005925	focal adhesion	16/252	0.000112440801400021	0.0039541681825674	postsynaptic density	Hypertelorism	50	0.000000000128617779558846	NA	New	Gene in PPI	NA	NA	NA	NA
ENSG00000006451	RALA*	7p14.1	0.0169363131260785	100	10	0	4271	2504	High Confidence	Not validated	CC	GO:0030055	cell-substrate junction	16/252	0.000136062663276948	0.00408616285405975	postsynaptic density	Broad thumb	50	0.0000000000054331853049633	NA	New	Gene in PPI	NA	NA	NA	NA
ENSG00000006451	RALA*	7p14.1	0.0169363131260785	100	10	0	4271	2504	High Confidence	Not validated	BP	GO:0072594	establishment of protein localization to organelle	16/248	0.000169937456160292	0.00925244088232727	positive regulation of cellular protein localization	Genu valgum	40	0.000000000133490399152704	NA	New	Gene in PPI	NA	NA	NA	NA
ENSG00000006451	RALA*	7p14.1	0.0169363131260785	100	10	0	4271	2504	High Confidence	Not validated	BP	GO:0072594	establishment of protein localization to organelle	16/248	0.000169937456160292	0.00925244088232727	positive regulation of cellular protein localization	Cutaneous finger syndactyly	60	0.000000000000000409138172154764	NA	New	Gene in PPI	NA	NA	NA	NA
ENSG00000006451	RALA*	7p14.1	0.0169363131260785	100	10	0	4271	2504	High Confidence	Not validated	MF	GO:0044389	ubiquitin-like protein ligase binding	12/250	0.00136396692452809	0.0261589370882709	ubiquitin protein ligase binding	Broad hallux	30	0.000000014145434208328	NA	New	Gene in PPI	NA	NA	NA	NA
ENSG00000006451	RALA*	7p14.1	0.0169363131260785	100	10	0	4271	2504	High Confidence	Not validated	BP	GO:0001843	neural tube closure	7/248	0.000167607153474912	0.00925244088232727	respiratory tube development	Foot polydactyly	30	0.000000141053610994287	NA	New	Gene in PPI	NA	NA	NA	NA
ENSG00000006451	RALA*	7p14.1	0.0169363131260785	100	10	0	4271	2504	High Confidence	Not validated	BP	GO:0035148	tube formation	8/248	0.000811066208999376	0.0233127508356174	respiratory tube development	Broad hallux	30	0.000000014145434208328	NA	New	Gene in PPI	NA	NA	NA	NA
ENSG00000006451	RALA*	7p14.1	0.0169363131260785	100	10	0	4271	2504	High Confidence	Not validated	BP	GO:0035148	tube formation	8/248	0.000811066208999376	0.0233127508356174	respiratory tube development	Toe syndactyly	50	0.00000000000090757373241362	NA	New	Gene in PPI	NA	NA	NA	NA
ENSG00000006451	RALA*	7p14.1	0.0169363131260785	100	10	0	4271	2504	High Confidence	Not validated	BP	GO:0021915	neural tube development	9/248	0.000196748598026784	0.0102396071825998	in utero embryonic development	Feeding difficulties in infancy	30	0.00000117814419801567	NA	New	Gene in PPI	NA	NA	NA	NA
ENSG00000006451	RALA*	7p14.1	0.0169363131260785	100	10	0	4271	2504	High Confidence	Not validated	BP	GO:0060562	epithelial tube morphogenesis	16/248	0.00000743997457127241	0.00101269500029742	epithelial tube morphogenesis	Toe syndactyly	50	0.00000000000090757373241362	NA	New	Gene in PPI	NA	NA	NA	NA
ENSG00000006451	RALA*	7p14.1	0.0169363131260785	100	10	0	4271	2504	High Confidence	Not validated	BP	GO:0072175	epithelial tube formation	8/248	0.000379881409675135	0.0142333241592239	respiratory tube development	Depressed nasal bridge	40	0.0000000479014385917919	NA	New	Gene in PPI	NA	NA	NA	NA
ENSG00000006451	RALA*	7p14.1	0.0169363131260785	100	10	0	4271	2504	High Confidence	Not validated	BP	GO:0021915	neural tube development	9/248	0.000196748598026784	0.0102396071825998	in utero embryonic development	Hypertelorism	50	0.000000000128617779558846	NA	New	Gene in PPI	NA	NA	NA	NA
ENSG00000006451	RALA*	7p14.1	0.0169363131260785	100	10	0	4271	2504	High Confidence	Not validated	BP	GO:0072175	epithelial tube formation	8/248	0.000379881409675135	0.0142333241592239	respiratory tube development	Broad hallux	30	0.000000014145434208328	NA	New	Gene in PPI	NA	NA	NA	NA
ENSG00000006451	RALA*	7p14.1	0.0169363131260785	100	10	0	4271	2504	High Confidence	Not validated	BP	GO:0010822	positive regulation of mitochondrion organization	5/248	0.00300100685490949	0.0498617993404914	regulation of mitochondrion organization	Foot polydactyly	30	0.000000141053610994287	NA	New	Gene in PPI	NA	NA	NA	NA
ENSG00000006451	RALA*	7p14.1	0.0169363131260785	100	10	0	4271	2504	High Confidence	Not validated	BP	GO:0001843	neural tube closure	7/248	0.000167607153474912	0.00925244088232727	respiratory tube development	Cutaneous finger syndactyly	60	0.000000000000000409138172154764	NA	New	Gene in PPI	NA	NA	NA	NA
ENSG00000006451	RALA*	7p14.1	0.0169363131260785	100	10	0	4271	2504	High Confidence	Not validated	BP	GO:0001838	embryonic epithelial tube formation	7/248	0.0011534167751114	0.0283468192161059	respiratory tube development	Broad thumb	50	0.0000000000054331853049633	NA	New	Gene in PPI	NA	NA	NA	NA
ENSG00000006451	RALA*	7p14.1	0.0169363131260785	100	10	0	4271	2504	High Confidence	Not validated	BP	GO:0060562	epithelial tube morphogenesis	16/248	0.00000743997457127241	0.00101269500029742	epithelial tube morphogenesis	Feeding difficulties in infancy	30	0.00000117814419801567	NA	New	Gene in PPI	NA	NA	NA	NA
ENSG00000006451	RALA*	7p14.1	0.0169363131260785	100	10	0	4271	2504	High Confidence	Not validated	BP	GO:0001841	neural tube formation	7/248	0.000416920661129364	0.0150559410177227	respiratory tube development	Depressed nasal bridge	40	0.0000000479014385917919	NA	New	Gene in PPI	NA	NA	NA	NA
ENSG00000006451	RALA*	7p14.1	0.0169363131260785	100	10	0	4271	2504	High Confidence	Not validated	BP	GO:0021915	neural tube development	9/248	0.000196748598026784	0.0102396071825998	in utero embryonic development	Broad thumb	50	0.0000000000054331853049633	NA	New	Gene in PPI	NA	NA	NA	NA
ENSG00000006451	RALA*	7p14.1	0.0169363131260785	100	10	0	4271	2504	High Confidence	Not validated	BP	GO:0001843	neural tube closure	7/248	0.000167607153474912	0.00925244088232727	respiratory tube development	Umbilical hernia	30	0.000000492288714055792	NA	New	Gene in PPI	NA	NA	NA	NA
ENSG00000006451	RALA*	7p14.1	0.0169363131260785	100	10	0	4271	2504	High Confidence	Not validated	CC	GO:0005925	focal adhesion	16/252	0.000112440801400021	0.0039541681825674	postsynaptic density	Foot polydactyly	30	0.000000141053610994287	NA	New	Gene in PPI	NA	NA	NA	NA
ENSG00000006451	RALA*	7p14.1	0.0169363131260785	100	10	0	4271	2504	High Confidence	Not validated	BP	GO:0072594	establishment of protein localization to organelle	16/248	0.000169937456160292	0.00925244088232727	positive regulation of cellular protein localization	Foot polydactyly	30	0.000000141053610994287	NA	New	Gene in PPI	NA	NA	NA	NA
ENSG00000006451	RALA*	7p14.1	0.0169363131260785	100	10	0	4271	2504	High Confidence	Not validated	MF	GO:0031625	ubiquitin protein ligase binding	12/250	0.000801217947860185	0.0171155004901678	ubiquitin protein ligase binding	Generalized hirsutism	30	0.000000786544979491815	NA	New	Gene in PPI	NA	NA	NA	NA
ENSG00000006451	RALA*	7p14.1	0.0169363131260785	100	10	0	4271	2504	High Confidence	Not validated	BP	GO:0001841	neural tube formation	7/248	0.000416920661129364	0.0150559410177227	respiratory tube development	Intellectual disability	80	0.0000000000000959204251663979	HP:0001249	Previously identified relationship gene-phenotype	Gene in PPI	NA	NA	NA	NA
ENSG00000006451	RALA*	7p14.1	0.0169363131260785	100	10	0	4271	2504	High Confidence	Not validated	BP	GO:0060562	epithelial tube morphogenesis	16/248	0.00000743997457127241	0.00101269500029742	epithelial tube morphogenesis	Broad thumb	50	0.0000000000054331853049633	NA	New	Gene in PPI	NA	NA	NA	NA
ENSG00000006451	RALA*	7p14.1	0.0169363131260785	100	10	0	4271	2504	High Confidence	Not validated	BP	GO:0001843	neural tube closure	7/248	0.000167607153474912	0.00925244088232727	respiratory tube development	Generalized hirsutism	30	0.000000786544979491815	NA	New	Gene in PPI	NA	NA	NA	NA
ENSG00000006451	RALA*	7p14.1	0.0169363131260785	100	10	0	4271	2504	High Confidence	Not validated	BP	GO:0014020	primary neural tube formation	7/248	0.000252699871128401	0.0112817654916641	respiratory tube development	Toe syndactyly	50	0.00000000000090757373241362	NA	New	Gene in PPI	NA	NA	NA	NA
ENSG00000006451	RALA*	7p14.1	0.0169363131260785	100	10	0	4271	2504	High Confidence	Not validated	BP	GO:0035148	tube formation	8/248	0.000811066208999376	0.0233127508356174	respiratory tube development	Genu valgum	40	0.000000000133490399152704	NA	New	Gene in PPI	NA	NA	NA	NA
ENSG00000006451	RALA*	7p14.1	0.0169363131260785	100	10	0	4271	2504	High Confidence	Not validated	BP	GO:0035148	tube formation	8/248	0.000811066208999376	0.0233127508356174	respiratory tube development	Umbilical hernia	30	0.000000492288714055792	NA	New	Gene in PPI	NA	NA	NA	NA
ENSG00000006451	RALA*	7p14.1	0.0169363131260785	100	10	0	4271	2504	High Confidence	Not validated	MF	GO:0031625	ubiquitin protein ligase binding	12/250	0.000801217947860185	0.0171155004901678	ubiquitin protein ligase binding	Umbilical hernia	30	0.000000492288714055792	NA	New	Gene in PPI	NA	NA	NA	NA
ENSG00000006451	RALA*	7p14.1	0.0169363131260785	100	10	0	4271	2504	High Confidence	Not validated	BP	GO:0010822	positive regulation of mitochondrion organization	5/248	0.00300100685490949	0.0498617993404914	regulation of mitochondrion organization	Feeding difficulties in infancy	30	0.00000117814419801567	NA	New	Gene in PPI	NA	NA	NA	NA
ENSG00000006451	RALA*	7p14.1	0.0169363131260785	100	10	0	4271	2504	High Confidence	Not validated	MF	GO:0031625	ubiquitin protein ligase binding	12/250	0.000801217947860185	0.0171155004901678	ubiquitin protein ligase binding	Cutaneous finger syndactyly	60	0.000000000000000409138172154764	NA	New	Gene in PPI	NA	NA	NA	NA
ENSG00000006451	RALA*	7p14.1	0.0169363131260785	100	10	0	4271	2504	High Confidence	Not validated	BP	GO:0072175	epithelial tube formation	8/248	0.000379881409675135	0.0142333241592239	respiratory tube development	Coarse facial features	30	0.000000281707269989162	NA	New	Gene in PPI	NA	NA	NA	NA
ENSG00000006451	RALA*	7p14.1	0.0169363131260785	100	10	0	4271	2504	High Confidence	Not validated	BP	GO:0001838	embryonic epithelial tube formation	7/248	0.0011534167751114	0.0283468192161059	respiratory tube development	Hypertelorism	50	0.000000000128617779558846	NA	New	Gene in PPI	NA	NA	NA	NA
ENSG00000006451	RALA*	7p14.1	0.0169363131260785	100	10	0	4271	2504	High Confidence	Not validated	BP	GO:0014020	primary neural tube formation	7/248	0.000252699871128401	0.0112817654916641	respiratory tube development	Hypertelorism	50	0.000000000128617779558846	NA	New	Gene in PPI	NA	NA	NA	NA
ENSG00000006451	RALA*	7p14.1	0.0169363131260785	100	10	0	4271	2504	High Confidence	Not validated	BP	GO:0060562	epithelial tube morphogenesis	16/248	0.00000743997457127241	0.00101269500029742	epithelial tube morphogenesis	Broad hallux	30	0.000000014145434208328	NA	New	Gene in PPI	NA	NA	NA	NA
ENSG00000006451	RALA*	7p14.1	0.0169363131260785	100	10	0	4271	2504	High Confidence	Not validated	BP	GO:0001838	embryonic epithelial tube formation	7/248	0.0011534167751114	0.0283468192161059	respiratory tube development	Genu valgum	40	0.000000000133490399152704	NA	New	Gene in PPI	NA	NA	NA	NA
ENSG00000006451	RALA*	7p14.1	0.0169363131260785	100	10	0	4271	2504	High Confidence	Not validated	CC	GO:0005925	focal adhesion	16/252	0.000112440801400021	0.0039541681825674	postsynaptic density	Genu valgum	40	0.000000000133490399152704	NA	New	Gene in PPI	NA	NA	NA	NA
ENSG00000006451	RALA*	7p14.1	0.0169363131260785	100	10	0	4271	2504	High Confidence	Not validated	BP	GO:0001838	embryonic epithelial tube formation	7/248	0.0011534167751114	0.0283468192161059	respiratory tube development	Broad hallux	30	0.000000014145434208328	NA	New	Gene in PPI	NA	NA	NA	NA
ENSG00000006451	RALA*	7p14.1	0.0169363131260785	100	10	0	4271	2504	High Confidence	Not validated	BP	GO:0035148	tube formation	8/248	0.000811066208999376	0.0233127508356174	respiratory tube development	Cutaneous finger syndactyly	60	0.000000000000000409138172154764	NA	New	Gene in PPI	NA	NA	NA	NA
ENSG00000006451	RALA*	7p14.1	0.0169363131260785	100	10	0	4271	2504	High Confidence	Not validated	BP	GO:0072594	establishment of protein localization to organelle	16/248	0.000169937456160292	0.00925244088232727	positive regulation of cellular protein localization	Depressed nasal bridge	40	0.0000000479014385917919	NA	New	Gene in PPI	NA	NA	NA	NA
ENSG00000006451	RALA*	7p14.1	0.0169363131260785	100	10	0	4271	2504	High Confidence	Not validated	BP	GO:0010821	regulation of mitochondrion organization	11/248	0.00000350276250651319	0.000590298881454771	regulation of mitochondrion organization	Frontal bossing	50	0.0000000000858419766054403	NA	New	Gene in PPI	NA	NA	NA	NA
ENSG00000006451	RALA*	7p14.1	0.0169363131260785	100	10	0	4271	2504	High Confidence	Not validated	CC	GO:0030055	cell-substrate junction	16/252	0.000136062663276948	0.00408616285405975	postsynaptic density	Toe syndactyly	50	0.00000000000090757373241362	NA	New	Gene in PPI	NA	NA	NA	NA
ENSG00000006451	RALA*	7p14.1	0.0169363131260785	100	10	0	4271	2504	High Confidence	Not validated	BP	GO:0060606	tube closure	7/248	0.000179890368448095	0.00955419633887501	respiratory tube development	Toe syndactyly	50	0.00000000000090757373241362	NA	New	Gene in PPI	NA	NA	NA	NA
ENSG00000006451	RALA*	7p14.1	0.0169363131260785	100	10	0	4271	2504	High Confidence	Not validated	BP	GO:0001838	embryonic epithelial tube formation	7/248	0.0011534167751114	0.0283468192161059	respiratory tube development	Intellectual disability	80	0.0000000000000959204251663979	HP:0001249	Previously identified relationship gene-phenotype	Gene in PPI	NA	NA	NA	NA
ENSG00000006451	RALA*	7p14.1	0.0169363131260785	100	10	0	4271	2504	High Confidence	Not validated	BP	GO:0001843	neural tube closure	7/248	0.000167607153474912	0.00925244088232727	respiratory tube development	Depressed nasal bridge	40	0.0000000479014385917919	NA	New	Gene in PPI	NA	NA	NA	NA
ENSG00000006451	RALA*	7p14.1	0.0169363131260785	100	10	0	4271	2504	High Confidence	Not validated	BP	GO:0060562	epithelial tube morphogenesis	16/248	0.00000743997457127241	0.00101269500029742	epithelial tube morphogenesis	Hypertelorism	50	0.000000000128617779558846	NA	New	Gene in PPI	NA	NA	NA	NA
ENSG00000006451	RALA*	7p14.1	0.0169363131260785	100	10	0	4271	2504	High Confidence	Not validated	BP	GO:0060562	epithelial tube morphogenesis	16/248	0.00000743997457127241	0.00101269500029742	epithelial tube morphogenesis	Cutaneous finger syndactyly	60	0.000000000000000409138172154764	NA	New	Gene in PPI	NA	NA	NA	NA
ENSG00000006451	RALA*	7p14.1	0.0169363131260785	100	10	0	4271	2504	High Confidence	Not validated	MF	GO:0044389	ubiquitin-like protein ligase binding	12/250	0.00136396692452809	0.0261589370882709	ubiquitin protein ligase binding	Frontal bossing	50	0.0000000000858419766054403	NA	New	Gene in PPI	NA	NA	NA	NA
ENSG00000006451	RALA*	7p14.1	0.0169363131260785	100	10	0	4271	2504	High Confidence	Not validated	BP	GO:0010821	regulation of mitochondrion organization	11/248	0.00000350276250651319	0.000590298881454771	regulation of mitochondrion organization	Intellectual disability	80	0.0000000000000959204251663979	HP:0001249	Previously identified relationship gene-phenotype	Gene in PPI	NA	NA	NA	NA
ENSG00000006451	RALA*	7p14.1	0.0169363131260785	100	10	0	4271	2504	High Confidence	Not validated	BP	GO:0014020	primary neural tube formation	7/248	0.000252699871128401	0.0112817654916641	respiratory tube development	Intellectual disability	80	0.0000000000000959204251663979	HP:0001249	Previously identified relationship gene-phenotype	Gene in PPI	NA	NA	NA	NA
ENSG00000006451	RALA*	7p14.1	0.0169363131260785	100	10	0	4271	2504	High Confidence	Not validated	MF	GO:0044389	ubiquitin-like protein ligase binding	12/250	0.00136396692452809	0.0261589370882709	ubiquitin protein ligase binding	Feeding difficulties in infancy	30	0.00000117814419801567	NA	New	Gene in PPI	NA	NA	NA	NA
ENSG00000006451	RALA*	7p14.1	0.0169363131260785	100	10	0	4271	2504	High Confidence	Not validated	CC	GO:0005925	focal adhesion	16/252	0.000112440801400021	0.0039541681825674	postsynaptic density	Umbilical hernia	30	0.000000492288714055792	NA	New	Gene in PPI	NA	NA	NA	NA
ENSG00000006451	RALA*	7p14.1	0.0169363131260785	100	10	0	4271	2504	High Confidence	Not validated	BP	GO:0021915	neural tube development	9/248	0.000196748598026784	0.0102396071825998	in utero embryonic development	Coarse facial features	30	0.000000281707269989162	NA	New	Gene in PPI	NA	NA	NA	NA
ENSG00000006451	RALA*	7p14.1	0.0169363131260785	100	10	0	4271	2504	High Confidence	Not validated	CC	GO:0030055	cell-substrate junction	16/252	0.000136062663276948	0.00408616285405975	postsynaptic density	Generalized hirsutism	30	0.000000786544979491815	NA	New	Gene in PPI	NA	NA	NA	NA
ENSG00000006451	RALA*	7p14.1	0.0169363131260785	100	10	0	4271	2504	High Confidence	Not validated	BP	GO:0016331	morphogenesis of embryonic epithelium	8/248	0.000775923411419761	0.0226941566364837	epithelial tube morphogenesis	Broad hallux	30	0.000000014145434208328	NA	New	Gene in PPI	NA	NA	NA	NA
ENSG00000006451	RALA*	7p14.1	0.0169363131260785	100	10	0	4271	2504	High Confidence	Not validated	BP	GO:0010821	regulation of mitochondrion organization	11/248	0.00000350276250651319	0.000590298881454771	regulation of mitochondrion organization	Coarse facial features	30	0.000000281707269989162	NA	New	Gene in PPI	NA	NA	NA	NA
ENSG00000006451	RALA*	7p14.1	0.0169363131260785	100	10	0	4271	2504	High Confidence	Not validated	MF	GO:0044389	ubiquitin-like protein ligase binding	12/250	0.00136396692452809	0.0261589370882709	ubiquitin protein ligase binding	Genu valgum	40	0.000000000133490399152704	NA	New	Gene in PPI	NA	NA	NA	NA
ENSG00000006451	RALA*	7p14.1	0.0169363131260785	100	10	0	4271	2504	High Confidence	Not validated	BP	GO:0001843	neural tube closure	7/248	0.000167607153474912	0.00925244088232727	respiratory tube development	Macrocephaly	50	0.0000000000054331853049633	NA	New	Gene in PPI	NA	NA	NA	NA
ENSG00000006451	RALA*	7p14.1	0.0169363131260785	100	10	0	4271	2504	High Confidence	Not validated	BP	GO:0001838	embryonic epithelial tube formation	7/248	0.0011534167751114	0.0283468192161059	respiratory tube development	Umbilical hernia	30	0.000000492288714055792	NA	New	Gene in PPI	NA	NA	NA	NA
ENSG00000006451	RALA*	7p14.1	0.0169363131260785	100	10	0	4271	2504	High Confidence	Not validated	MF	GO:0031625	ubiquitin protein ligase binding	12/250	0.000801217947860185	0.0171155004901678	ubiquitin protein ligase binding	Intellectual disability	80	0.0000000000000959204251663979	HP:0001249	Previously identified relationship gene-phenotype	Gene in PPI	NA	NA	NA	NA
ENSG00000006451	RALA*	7p14.1	0.0169363131260785	100	10	0	4271	2504	High Confidence	Not validated	BP	GO:0072175	epithelial tube formation	8/248	0.000379881409675135	0.0142333241592239	respiratory tube development	Macrocephaly	50	0.0000000000054331853049633	NA	New	Gene in PPI	NA	NA	NA	NA
ENSG00000006451	RALA*	7p14.1	0.0169363131260785	100	10	0	4271	2504	High Confidence	Not validated	BP	GO:0014020	primary neural tube formation	7/248	0.000252699871128401	0.0112817654916641	respiratory tube development	Coarse facial features	30	0.000000281707269989162	NA	New	Gene in PPI	NA	NA	NA	NA
ENSG00000006451	RALA*	7p14.1	0.0169363131260785	100	10	0	4271	2504	High Confidence	Not validated	BP	GO:0072175	epithelial tube formation	8/248	0.000379881409675135	0.0142333241592239	respiratory tube development	Hypertelorism	50	0.000000000128617779558846	NA	New	Gene in PPI	NA	NA	NA	NA
ENSG00000006451	RALA*	7p14.1	0.0169363131260785	100	10	0	4271	2504	High Confidence	Not validated	BP	GO:0060562	epithelial tube morphogenesis	16/248	0.00000743997457127241	0.00101269500029742	epithelial tube morphogenesis	Generalized hirsutism	30	0.000000786544979491815	NA	New	Gene in PPI	NA	NA	NA	NA
ENSG00000006451	RALA*	7p14.1	0.0169363131260785	100	10	0	4271	2504	High Confidence	Not validated	CC	GO:0005925	focal adhesion	16/252	0.000112440801400021	0.0039541681825674	postsynaptic density	Intellectual disability	80	0.0000000000000959204251663979	HP:0001249	Previously identified relationship gene-phenotype	Gene in PPI	NA	NA	NA	NA
ENSG00000006451	RALA*	7p14.1	0.0169363131260785	100	10	0	4271	2504	High Confidence	Not validated	BP	GO:0035148	tube formation	8/248	0.000811066208999376	0.0233127508356174	respiratory tube development	Frontal bossing	50	0.0000000000858419766054403	NA	New	Gene in PPI	NA	NA	NA	NA
ENSG00000006451	RALA*	7p14.1	0.0169363131260785	100	10	0	4271	2504	High Confidence	Not validated	MF	GO:0044389	ubiquitin-like protein ligase binding	12/250	0.00136396692452809	0.0261589370882709	ubiquitin protein ligase binding	Cutaneous finger syndactyly	60	0.000000000000000409138172154764	NA	New	Gene in PPI	NA	NA	NA	NA
ENSG00000006451	RALA*	7p14.1	0.0169363131260785	100	10	0	4271	2504	High Confidence	Not validated	BP	GO:0014020	primary neural tube formation	7/248	0.000252699871128401	0.0112817654916641	respiratory tube development	Broad hallux	30	0.000000014145434208328	NA	New	Gene in PPI	NA	NA	NA	NA
ENSG00000006451	RALA*	7p14.1	0.0169363131260785	100	10	0	4271	2504	High Confidence	Not validated	BP	GO:0016331	morphogenesis of embryonic epithelium	8/248	0.000775923411419761	0.0226941566364837	epithelial tube morphogenesis	Broad thumb	50	0.0000000000054331853049633	NA	New	Gene in PPI	NA	NA	NA	NA
ENSG00000006451	RALA*	7p14.1	0.0169363131260785	100	10	0	4271	2504	High Confidence	Not validated	CC	GO:0005925	focal adhesion	16/252	0.000112440801400021	0.0039541681825674	postsynaptic density	Cutaneous finger syndactyly	60	0.000000000000000409138172154764	NA	New	Gene in PPI	NA	NA	NA	NA
ENSG00000006451	RALA*	7p14.1	0.0169363131260785	100	10	0	4271	2504	High Confidence	Not validated	BP	GO:0035148	tube formation	8/248	0.000811066208999376	0.0233127508356174	respiratory tube development	Macrocephaly	50	0.0000000000054331853049633	NA	New	Gene in PPI	NA	NA	NA	NA
ENSG00000006451	RALA*	7p14.1	0.0169363131260785	100	10	0	4271	2504	High Confidence	Not validated	CC	GO:0005925	focal adhesion	16/252	0.000112440801400021	0.0039541681825674	postsynaptic density	Depressed nasal bridge	40	0.0000000479014385917919	NA	New	Gene in PPI	NA	NA	NA	NA
ENSG00000006451	RALA*	7p14.1	0.0169363131260785	100	10	0	4271	2504	High Confidence	Not validated	BP	GO:0060606	tube closure	7/248	0.000179890368448095	0.00955419633887501	respiratory tube development	Depressed nasal bridge	40	0.0000000479014385917919	NA	New	Gene in PPI	NA	NA	NA	NA
ENSG00000006451	RALA*	7p14.1	0.0169363131260785	100	10	0	4271	2504	High Confidence	Not validated	MF	GO:0031625	ubiquitin protein ligase binding	12/250	0.000801217947860185	0.0171155004901678	ubiquitin protein ligase binding	Hypertelorism	50	0.000000000128617779558846	NA	New	Gene in PPI	NA	NA	NA	NA
ENSG00000006451	RALA*	7p14.1	0.0169363131260785	100	10	0	4271	2504	High Confidence	Not validated	CC	GO:0005925	focal adhesion	16/252	0.000112440801400021	0.0039541681825674	postsynaptic density	Macrocephaly	50	0.0000000000054331853049633	NA	New	Gene in PPI	NA	NA	NA	NA
ENSG00000006451	RALA*	7p14.1	0.0169363131260785	100	10	0	4271	2504	High Confidence	Not validated	MF	GO:0031625	ubiquitin protein ligase binding	12/250	0.000801217947860185	0.0171155004901678	ubiquitin protein ligase binding	Frontal bossing	50	0.0000000000858419766054403	NA	New	Gene in PPI	NA	NA	NA	NA
ENSG00000006451	RALA*	7p14.1	0.0169363131260785	100	10	0	4271	2504	High Confidence	Not validated	BP	GO:0060606	tube closure	7/248	0.000179890368448095	0.00955419633887501	respiratory tube development	Umbilical hernia	30	0.000000492288714055792	NA	New	Gene in PPI	NA	NA	NA	NA
ENSG00000006451	RALA*	7p14.1	0.0169363131260785	100	10	0	4271	2504	High Confidence	Not validated	BP	GO:0014020	primary neural tube formation	7/248	0.000252699871128401	0.0112817654916641	respiratory tube development	Generalized hirsutism	30	0.000000786544979491815	NA	New	Gene in PPI	NA	NA	NA	NA
ENSG00000006451	RALA*	7p14.1	0.0169363131260785	100	10	0	4271	2504	High Confidence	Not validated	BP	GO:0035148	tube formation	8/248	0.000811066208999376	0.0233127508356174	respiratory tube development	Coarse facial features	30	0.000000281707269989162	NA	New	Gene in PPI	NA	NA	NA	NA
ENSG00000006451	RALA*	7p14.1	0.0169363131260785	100	10	0	4271	2504	High Confidence	Not validated	BP	GO:0016331	morphogenesis of embryonic epithelium	8/248	0.000775923411419761	0.0226941566364837	epithelial tube morphogenesis	Umbilical hernia	30	0.000000492288714055792	NA	New	Gene in PPI	NA	NA	NA	NA
ENSG00000006451	RALA*	7p14.1	0.0169363131260785	100	10	0	4271	2504	High Confidence	Not validated	BP	GO:0001843	neural tube closure	7/248	0.000167607153474912	0.00925244088232727	respiratory tube development	Broad hallux	30	0.000000014145434208328	NA	New	Gene in PPI	NA	NA	NA	NA
ENSG00000006451	RALA*	7p14.1	0.0169363131260785	100	10	0	4271	2504	High Confidence	Not validated	BP	GO:0060606	tube closure	7/248	0.000179890368448095	0.00955419633887501	respiratory tube development	Broad hallux	30	0.000000014145434208328	NA	New	Gene in PPI	NA	NA	NA	NA
ENSG00000006451	RALA*	7p14.1	0.0169363131260785	100	10	0	4271	2504	High Confidence	Not validated	CC	GO:0030055	cell-substrate junction	16/252	0.000136062663276948	0.00408616285405975	postsynaptic density	Genu valgum	40	0.000000000133490399152704	NA	New	Gene in PPI	NA	NA	NA	NA
ENSG00000006451	RALA*	7p14.1	0.0169363131260785	100	10	0	4271	2504	High Confidence	Not validated	BP	GO:0001838	embryonic epithelial tube formation	7/248	0.0011534167751114	0.0283468192161059	respiratory tube development	Generalized hirsutism	30	0.000000786544979491815	NA	New	Gene in PPI	NA	NA	NA	NA
ENSG00000006451	RALA*	7p14.1	0.0169363131260785	100	10	0	4271	2504	High Confidence	Not validated	BP	GO:0021915	neural tube development	9/248	0.000196748598026784	0.0102396071825998	in utero embryonic development	Umbilical hernia	30	0.000000492288714055792	NA	New	Gene in PPI	NA	NA	NA	NA
ENSG00000006451	RALA*	7p14.1	0.0169363131260785	100	10	0	4271	2504	High Confidence	Not validated	BP	GO:0010821	regulation of mitochondrion organization	11/248	0.00000350276250651319	0.000590298881454771	regulation of mitochondrion organization	Umbilical hernia	30	0.000000492288714055792	NA	New	Gene in PPI	NA	NA	NA	NA
ENSG00000006451	RALA*	7p14.1	0.0169363131260785	100	10	0	4271	2504	High Confidence	Not validated	BP	GO:0021915	neural tube development	9/248	0.000196748598026784	0.0102396071825998	in utero embryonic development	Generalized hirsutism	30	0.000000786544979491815	NA	New	Gene in PPI	NA	NA	NA	NA
ENSG00000006451	RALA*	7p14.1	0.0169363131260785	100	10	0	4271	2504	High Confidence	Not validated	BP	GO:0016331	morphogenesis of embryonic epithelium	8/248	0.000775923411419761	0.0226941566364837	epithelial tube morphogenesis	Intellectual disability	80	0.0000000000000959204251663979	HP:0001249	Previously identified relationship gene-phenotype	Gene in PPI	NA	NA	NA	NA
ENSG00000006451	RALA*	7p14.1	0.0169363131260785	100	10	0	4271	2504	High Confidence	Not validated	BP	GO:0010821	regulation of mitochondrion organization	11/248	0.00000350276250651319	0.000590298881454771	regulation of mitochondrion organization	Generalized hirsutism	30	0.000000786544979491815	NA	New	Gene in PPI	NA	NA	NA	NA
ENSG00000006451	RALA*	7p14.1	0.0169363131260785	100	10	0	4271	2504	High Confidence	Not validated	BP	GO:0010821	regulation of mitochondrion organization	11/248	0.00000350276250651319	0.000590298881454771	regulation of mitochondrion organization	Feeding difficulties in infancy	30	0.00000117814419801567	NA	New	Gene in PPI	NA	NA	NA	NA
ENSG00000006451	RALA*	7p14.1	0.0169363131260785	100	10	0	4271	2504	High Confidence	Not validated	BP	GO:0072594	establishment of protein localization to organelle	16/248	0.000169937456160292	0.00925244088232727	positive regulation of cellular protein localization	Feeding difficulties in infancy	30	0.00000117814419801567	NA	New	Gene in PPI	NA	NA	NA	NA
ENSG00000006451	RALA*	7p14.1	0.0169363131260785	100	10	0	4271	2504	High Confidence	Not validated	BP	GO:0014020	primary neural tube formation	7/248	0.000252699871128401	0.0112817654916641	respiratory tube development	Broad thumb	50	0.0000000000054331853049633	NA	New	Gene in PPI	NA	NA	NA	NA
ENSG00000006451	RALA*	7p14.1	0.0169363131260785	100	10	0	4271	2504	High Confidence	Not validated	BP	GO:0001843	neural tube closure	7/248	0.000167607153474912	0.00925244088232727	respiratory tube development	Feeding difficulties in infancy	30	0.00000117814419801567	NA	New	Gene in PPI	NA	NA	NA	NA
ENSG00000006451	RALA*	7p14.1	0.0169363131260785	100	10	0	4271	2504	High Confidence	Not validated	BP	GO:0060606	tube closure	7/248	0.000179890368448095	0.00955419633887501	respiratory tube development	Broad thumb	50	0.0000000000054331853049633	NA	New	Gene in PPI	NA	NA	NA	NA
ENSG00000006451	RALA*	7p14.1	0.0169363131260785	100	10	0	4271	2504	High Confidence	Not validated	CC	GO:0005925	focal adhesion	16/252	0.000112440801400021	0.0039541681825674	postsynaptic density	Broad hallux	30	0.000000014145434208328	NA	New	Gene in PPI	NA	NA	NA	NA
ENSG00000006451	RALA*	7p14.1	0.0169363131260785	100	10	0	4271	2504	High Confidence	Not validated	BP	GO:0010821	regulation of mitochondrion organization	11/248	0.00000350276250651319	0.000590298881454771	regulation of mitochondrion organization	Cutaneous finger syndactyly	60	0.000000000000000409138172154764	NA	New	Gene in PPI	NA	NA	NA	NA
ENSG00000007168	PAFAH1B1*	17p13.3	0.00000000000100753069801885	100	60	0	4221	2504	High Confidence	Validated	BP	GO:0099175	regulation of postsynapse organization	8/248	0.0000257378944976002	0.00284645026959397	postsynapse organization	EEG abnormality	36.6666666666667	0.0000000000185879049708559	HP:0002353	Previously identified relationship gene-phenotype	Gene in PPI	NA	NA	NA	NA
ENSG00000007168	PAFAH1B1*	17p13.3	0.00000000000100753069801885	100	60	0	4221	2504	High Confidence	Validated	BP	GO:0060560	developmental growth involved in morphogenesis	11/248	0.000300360077693122	0.0122180955742064	developmental growth involved in morphogenesis	Anteverted nares	25	0.0000000000814336238856137	HP:0000463	Previously identified relationship gene-phenotype	Gene in PPI	NA	NA	NA	NA
ENSG00000007168	PAFAH1B1*	17p13.3	0.00000000000100753069801885	100	60	0	4221	2504	High Confidence	Validated	BP	GO:0051403	stress-activated MAPK cascade	10/248	0.001365211131298	0.0323308528618363	regulation of stress-activated MAPK cascade	Micrognathia	41.6666666666667	0.000000000000742683749353844	NA	New	Gene in PPI	NA	NA	NA	NA
ENSG00000007168	PAFAH1B1*	17p13.3	0.00000000000100753069801885	100	60	0	4221	2504	High Confidence	Validated	BP	GO:0099111	microtubule-based transport	10/248	0.000229588076937054	0.0112192886891747	transport along microtubule	Anteverted nares	25	0.0000000000814336238856137	HP:0000463	Previously identified relationship gene-phenotype	Gene in PPI	NA	NA	NA	NA
ENSG00000007168	PAFAH1B1*	17p13.3	0.00000000000100753069801885	100	60	0	4221	2504	High Confidence	Validated	BP	GO:0072384	organelle transport along microtubule	6/248	0.000928625094723717	0.0247098060919341	transport along microtubule	Patent ductus arteriosus	16.6666666666667	0.0000000594774910423941	NA	New	Gene in PPI	NA	NA	NA	NA
ENSG00000007168	PAFAH1B1*	17p13.3	0.00000000000100753069801885	100	60	0	4221	2504	High Confidence	Validated	BP	GO:0050773	regulation of dendrite development	6/248	0.00249344512090042	0.0445382097463492	dendrite development	Myopia	11.6666666666667	0.000000961101336627151	NA	New	Gene in PPI	NA	NA	NA	NA
ENSG00000007168	PAFAH1B1*	17p13.3	0.00000000000100753069801885	100	60	0	4221	2504	High Confidence	Validated	CC	GO:0005874	microtubule	14/252	0.00142079103899636	0.0206749592571195	kinesin complex	Narrow forehead	18.3333333333333	0.0000000068365612034793	NA	New	Gene in PPI	NA	NA	NA	NA
ENSG00000007168	PAFAH1B1*	17p13.3	0.00000000000100753069801885	100	60	0	4221	2504	High Confidence	Validated	BP	GO:0021953	central nervous system neuron differentiation	8/248	0.00145194827371633	0.0335846074554386	gliogenesis	Anteverted nares	25	0.0000000000814336238856137	HP:0000463	Previously identified relationship gene-phenotype	Gene in PPI	NA	NA	NA	NA
ENSG00000007168	PAFAH1B1*	17p13.3	0.00000000000100753069801885	100	60	0	4221	2504	High Confidence	Validated	BP	GO:0061003	positive regulation of dendritic spine morphogenesis	4/248	0.000123185502780468	0.00797577365145454	dendrite development	Frontal bossing	23.3333333333333	0.0000000294883677897877	HP:0002007	Previously identified relationship gene-phenotype	Gene in PPI	NA	NA	NA	NA
ENSG00000007168	PAFAH1B1*	17p13.3	0.00000000000100753069801885	100	60	0	4221	2504	High Confidence	Validated	BP	GO:0021537	telencephalon development	10/248	0.00179518753109806	0.0367235183384743	gliogenesis	Hypotonia	38.3333333333333	0.00000000305020354731641	HP:0001252	Previously identified relationship gene-phenotype	Gene in PPI	NA	NA	NA	NA
ENSG00000007168	PAFAH1B1*	17p13.3	0.00000000000100753069801885	100	60	0	4221	2504	High Confidence	Validated	BP	GO:0060560	developmental growth involved in morphogenesis	11/248	0.000300360077693122	0.0122180955742064	developmental growth involved in morphogenesis	EEG abnormality	36.6666666666667	0.0000000000185879049708559	HP:0002353	Previously identified relationship gene-phenotype	Gene in PPI	NA	NA	NA	NA
ENSG00000007168	PAFAH1B1*	17p13.3	0.00000000000100753069801885	100	60	0	4221	2504	High Confidence	Validated	CC	GO:0005874	microtubule	14/252	0.00142079103899636	0.0206749592571195	kinesin complex	Low-set ears	30	0.0000001280481352276	HP:0000369	Previously identified relationship gene-phenotype	Gene in PPI	NA	NA	NA	NA
ENSG00000007168	PAFAH1B1*	17p13.3	0.00000000000100753069801885	100	60	0	4221	2504	High Confidence	Validated	CC	GO:0030427	site of polarized growth	10/252	0.000136347434380518	0.00408616285405975	growth cone	Hypoplasia of the corpus callosum	20	0.000000000751993514779505	HP:0002079	Previously identified relationship gene-phenotype	Gene in PPI	NA	NA	NA	NA
ENSG00000007168	PAFAH1B1*	17p13.3	0.00000000000100753069801885	100	60	0	4221	2504	High Confidence	Validated	BP	GO:0008361	regulation of cell size	9/248	0.000707851161883167	0.0215274168816223	regulation of synapse organization	Patent ductus arteriosus	16.6666666666667	0.0000000594774910423941	NA	New	Gene in PPI	NA	NA	NA	NA
ENSG00000007168	PAFAH1B1*	17p13.3	0.00000000000100753069801885	100	60	0	4221	2504	High Confidence	Validated	BP	GO:0061003	positive regulation of dendritic spine morphogenesis	4/248	0.000123185502780468	0.00797577365145454	dendrite development	Hypoplasia of the corpus callosum	20	0.000000000751993514779505	HP:0002079	Previously identified relationship gene-phenotype	Gene in PPI	NA	NA	NA	NA
ENSG00000007168	PAFAH1B1*	17p13.3	0.00000000000100753069801885	100	60	0	4221	2504	High Confidence	Validated	BP	GO:0016358	dendrite development	19/248	0.000000000635991425718669	0.00000225077365561837	dendrite development	Hydrocephalus	18.3333333333333	0.0000000656300391497742	NA	New	Gene in PPI	NA	NA	NA	NA
ENSG00000007168	PAFAH1B1*	17p13.3	0.00000000000100753069801885	100	60	0	4221	2504	High Confidence	Validated	CC	GO:0005874	microtubule	14/252	0.00142079103899636	0.0206749592571195	kinesin complex	Hypotonia	38.3333333333333	0.00000000305020354731641	HP:0001252	Previously identified relationship gene-phenotype	Gene in PPI	NA	NA	NA	NA
ENSG00000007168	PAFAH1B1*	17p13.3	0.00000000000100753069801885	100	60	0	4221	2504	High Confidence	Validated	CC	GO:0030426	growth cone	10/252	0.000103585208594325	0.0039541681825674	growth cone	Micrognathia	41.6666666666667	0.000000000000742683749353844	NA	New	Gene in PPI	NA	NA	NA	NA
ENSG00000007168	PAFAH1B1*	17p13.3	0.00000000000100753069801885	100	60	0	4221	2504	High Confidence	Validated	BP	GO:0050769	positive regulation of neurogenesis	13/248	0.0000100569182389305	0.00131820124620648	regulation of nervous system development	Anteverted nares	25	0.0000000000814336238856137	HP:0000463	Previously identified relationship gene-phenotype	Gene in PPI	NA	NA	NA	NA
ENSG00000007168	PAFAH1B1*	17p13.3	0.00000000000100753069801885	100	60	0	4221	2504	High Confidence	Validated	BP	GO:0008090	retrograde axonal transport	3/248	0.00255964703439457	0.0450676161926487	axo-dendritic transport	Sacral dimple	20	0.000000000634346939984162	HP:0000960	Previously identified relationship gene-phenotype	Gene in PPI	NA	NA	NA	NA
ENSG00000007168	PAFAH1B1*	17p13.3	0.00000000000100753069801885	100	60	0	4221	2504	High Confidence	Validated	BP	GO:0060119	inner ear receptor cell development	4/248	0.00292373941203502	0.0489957999655637	gliogenesis	Sacral dimple	20	0.000000000634346939984162	HP:0000960	Previously identified relationship gene-phenotype	Gene in PPI	NA	NA	NA	NA
ENSG00000007168	PAFAH1B1*	17p13.3	0.00000000000100753069801885	100	60	0	4221	2504	High Confidence	Validated	BP	GO:0016358	dendrite development	19/248	0.000000000635991425718669	0.00000225077365561837	dendrite development	EEG abnormality	36.6666666666667	0.0000000000185879049708559	HP:0002353	Previously identified relationship gene-phenotype	Gene in PPI	NA	NA	NA	NA
ENSG00000007168	PAFAH1B1*	17p13.3	0.00000000000100753069801885	100	60	0	4221	2504	High Confidence	Validated	BP	GO:0030900	forebrain development	14/248	0.00055885186311913	0.0186864261549649	gliogenesis	Cryptorchidism	23.3333333333333	0.00000000203209500319883	NA	New	Gene in PPI	NA	NA	NA	NA
ENSG00000007168	PAFAH1B1*	17p13.3	0.00000000000100753069801885	100	60	0	4221	2504	High Confidence	Validated	CC	GO:0030427	site of polarized growth	10/252	0.000136347434380518	0.00408616285405975	growth cone	Primary microcephaly	23.3333333333333	0.0000000167978671201917	NA	New	Gene in PPI	NA	NA	NA	NA
ENSG00000007168	PAFAH1B1*	17p13.3	0.00000000000100753069801885	100	60	0	4221	2504	High Confidence	Validated	BP	GO:0043087	regulation of GTPase activity	12/248	0.00243117855115656	0.0438976576150157	regulation of DNA binding	Cryptorchidism	23.3333333333333	0.00000000203209500319883	NA	New	Gene in PPI	NA	NA	NA	NA
ENSG00000007168	PAFAH1B1*	17p13.3	0.00000000000100753069801885	100	60	0	4221	2504	High Confidence	Validated	BP	GO:0048639	positive regulation of developmental growth	8/248	0.00227504337696324	0.0419342630785048	developmental growth involved in morphogenesis	Narrow forehead	18.3333333333333	0.0000000068365612034793	NA	New	Gene in PPI	NA	NA	NA	NA
ENSG00000007168	PAFAH1B1*	17p13.3	0.00000000000100753069801885	100	60	0	4221	2504	High Confidence	Validated	BP	GO:0032872	regulation of stress-activated MAPK cascade	10/248	0.000249778720670663	0.0112817654916641	regulation of stress-activated MAPK cascade	Micrognathia	41.6666666666667	0.000000000000742683749353844	NA	New	Gene in PPI	NA	NA	NA	NA
ENSG00000007168	PAFAH1B1*	17p13.3	0.00000000000100753069801885	100	60	0	4221	2504	High Confidence	Validated	BP	GO:0010720	positive regulation of cell development	15/248	0.0000110741643269996	0.00139969526975898	regulation of nervous system development	Hypoplasia of the corpus callosum	20	0.000000000751993514779505	HP:0002079	Previously identified relationship gene-phenotype	Gene in PPI	NA	NA	NA	NA
ENSG00000007168	PAFAH1B1*	17p13.3	0.00000000000100753069801885	100	60	0	4221	2504	High Confidence	Validated	BP	GO:0021537	telencephalon development	10/248	0.00179518753109806	0.0367235183384743	gliogenesis	Lissencephaly	51.6666666666667	0.000000000000000000000000000000000000000000000000000000887620782881783	HP:0001339	Previously identified relationship gene-phenotype	Gene in PPI	NA	NA	NA	NA
ENSG00000007168	PAFAH1B1*	17p13.3	0.00000000000100753069801885	100	60	0	4221	2504	High Confidence	Validated	BP	GO:0001738	morphogenesis of a polarized epithelium	7/248	0.000252699871128401	0.0112817654916641	epithelial tube morphogenesis	Primary microcephaly	23.3333333333333	0.0000000167978671201917	NA	New	Gene in PPI	NA	NA	NA	NA
ENSG00000007168	PAFAH1B1*	17p13.3	0.00000000000100753069801885	100	60	0	4221	2504	High Confidence	Validated	BP	GO:0030010	establishment of cell polarity	9/248	0.00012395240204295	0.00797577365145454	establishment of cell polarity	Cryptorchidism	23.3333333333333	0.00000000203209500319883	NA	New	Gene in PPI	NA	NA	NA	NA
ENSG00000007168	PAFAH1B1*	17p13.3	0.00000000000100753069801885	100	60	0	4221	2504	High Confidence	Validated	BP	GO:0030900	forebrain development	14/248	0.00055885186311913	0.0186864261549649	gliogenesis	Micrognathia	41.6666666666667	0.000000000000742683749353844	NA	New	Gene in PPI	NA	NA	NA	NA
ENSG00000007168	PAFAH1B1*	17p13.3	0.00000000000100753069801885	100	60	0	4221	2504	High Confidence	Validated	BP	GO:0061003	positive regulation of dendritic spine morphogenesis	4/248	0.000123185502780468	0.00797577365145454	dendrite development	Myopia	11.6666666666667	0.000000961101336627151	NA	New	Gene in PPI	NA	NA	NA	NA
ENSG00000007168	PAFAH1B1*	17p13.3	0.00000000000100753069801885	100	60	0	4221	2504	High Confidence	Validated	CC	GO:0005874	microtubule	14/252	0.00142079103899636	0.0206749592571195	kinesin complex	Myopia	11.6666666666667	0.000000961101336627151	NA	New	Gene in PPI	NA	NA	NA	NA
ENSG00000007168	PAFAH1B1*	17p13.3	0.00000000000100753069801885	100	60	0	4221	2504	High Confidence	Validated	BP	GO:0060998	regulation of dendritic spine development	9/248	0.000000103335477373668	0.0000333995809696406	dendrite development	Lissencephaly	51.6666666666667	0.000000000000000000000000000000000000000000000000000000887620782881783	HP:0001339	Previously identified relationship gene-phenotype	Gene in PPI	NA	NA	NA	NA
ENSG00000007168	PAFAH1B1*	17p13.3	0.00000000000100753069801885	100	60	0	4221	2504	High Confidence	Validated	BP	GO:0061001	regulation of dendritic spine morphogenesis	8/248	0.000000170402779978732	0.0000463888798726717	dendrite development	Narrow forehead	18.3333333333333	0.0000000068365612034793	NA	New	Gene in PPI	NA	NA	NA	NA
ENSG00000007168	PAFAH1B1*	17p13.3	0.00000000000100753069801885	100	60	0	4221	2504	High Confidence	Validated	BP	GO:0050773	regulation of dendrite development	6/248	0.00249344512090042	0.0445382097463492	dendrite development	Low-set ears	30	0.0000001280481352276	HP:0000369	Previously identified relationship gene-phenotype	Gene in PPI	NA	NA	NA	NA
ENSG00000007168	PAFAH1B1*	17p13.3	0.00000000000100753069801885	100	60	0	4221	2504	High Confidence	Validated	BP	GO:1990138	neuron projection extension	8/248	0.00211709643750569	0.0413944988526666	developmental growth involved in morphogenesis	Low-set ears	30	0.0000001280481352276	HP:0000369	Previously identified relationship gene-phenotype	Gene in PPI	NA	NA	NA	NA
ENSG00000007168	PAFAH1B1*	17p13.3	0.00000000000100753069801885	100	60	0	4221	2504	High Confidence	Validated	BP	GO:0022604	regulation of cell morphogenesis	12/248	0.000893998686558695	0.0245561060279314	regulation of nervous system development	Anteverted nares	25	0.0000000000814336238856137	HP:0000463	Previously identified relationship gene-phenotype	Gene in PPI	NA	NA	NA	NA
ENSG00000007168	PAFAH1B1*	17p13.3	0.00000000000100753069801885	100	60	0	4221	2504	High Confidence	Validated	BP	GO:0050807	regulation of synapse organization	13/248	0.00000501631952988062	0.000739698117343646	regulation of synapse organization	Polyhydramnios	15	0.0000000011705958755722	HP:0001561	Previously identified relationship gene-phenotype	Gene in PPI	NA	NA	NA	NA
ENSG00000007168	PAFAH1B1*	17p13.3	0.00000000000100753069801885	100	60	0	4221	2504	High Confidence	Validated	BP	GO:0022604	regulation of cell morphogenesis	12/248	0.000893998686558695	0.0245561060279314	regulation of nervous system development	Hydrocephalus	18.3333333333333	0.0000000656300391497742	NA	New	Gene in PPI	NA	NA	NA	NA
ENSG00000007168	PAFAH1B1*	17p13.3	0.00000000000100753069801885	100	60	0	4221	2504	High Confidence	Validated	BP	GO:0007254	JNK cascade	8/248	0.0017597974747513	0.0366348427243814	regulation of stress-activated MAPK cascade	Frontal bossing	23.3333333333333	0.0000000294883677897877	HP:0002007	Previously identified relationship gene-phenotype	Gene in PPI	NA	NA	NA	NA
ENSG00000007168	PAFAH1B1*	17p13.3	0.00000000000100753069801885	100	60	0	4221	2504	High Confidence	Validated	BP	GO:0060999	positive regulation of dendritic spine development	7/248	0.00000119427948797625	0.00023480861710822	dendrite development	Lissencephaly	51.6666666666667	0.000000000000000000000000000000000000000000000000000000887620782881783	HP:0001339	Previously identified relationship gene-phenotype	Gene in PPI	NA	NA	NA	NA
ENSG00000007168	PAFAH1B1*	17p13.3	0.00000000000100753069801885	100	60	0	4221	2504	High Confidence	Validated	BP	GO:0008090	retrograde axonal transport	3/248	0.00255964703439457	0.0450676161926487	axo-dendritic transport	Small for gestational age	31.6666666666667	0.00000000418923199098866	NA	New	Gene in PPI	NA	NA	NA	NA
ENSG00000007168	PAFAH1B1*	17p13.3	0.00000000000100753069801885	100	60	0	4221	2504	High Confidence	Validated	BP	GO:0050807	regulation of synapse organization	13/248	0.00000501631952988062	0.000739698117343646	regulation of synapse organization	Anteverted nares	25	0.0000000000814336238856137	HP:0000463	Previously identified relationship gene-phenotype	Gene in PPI	NA	NA	NA	NA
ENSG00000007168	PAFAH1B1*	17p13.3	0.00000000000100753069801885	100	60	0	4221	2504	High Confidence	Validated	BP	GO:0045773	positive regulation of axon extension	5/248	0.000223274313193127	0.0111291238646546	regulation of nervous system development	Patent ductus arteriosus	16.6666666666667	0.0000000594774910423941	NA	New	Gene in PPI	NA	NA	NA	NA
ENSG00000007168	PAFAH1B1*	17p13.3	0.00000000000100753069801885	100	60	0	4221	2504	High Confidence	Validated	BP	GO:0042491	inner ear auditory receptor cell differentiation	4/248	0.00155699820804249	0.0351101940283082	gliogenesis	Low-set ears	30	0.0000001280481352276	HP:0000369	Previously identified relationship gene-phenotype	Gene in PPI	NA	NA	NA	NA
ENSG00000007168	PAFAH1B1*	17p13.3	0.00000000000100753069801885	100	60	0	4221	2504	High Confidence	Validated	CC	GO:0150034	distal axon	12/252	0.000456937343698678	0.00876488904731101	dendritic spine	Frontal bossing	23.3333333333333	0.0000000294883677897877	HP:0002007	Previously identified relationship gene-phenotype	Gene in PPI	NA	NA	NA	NA
ENSG00000007168	PAFAH1B1*	17p13.3	0.00000000000100753069801885	100	60	0	4221	2504	High Confidence	Validated	BP	GO:0050773	regulation of dendrite development	6/248	0.00249344512090042	0.0445382097463492	dendrite development	Small for gestational age	31.6666666666667	0.00000000418923199098866	NA	New	Gene in PPI	NA	NA	NA	NA
ENSG00000007168	PAFAH1B1*	17p13.3	0.00000000000100753069801885	100	60	0	4221	2504	High Confidence	Validated	BP	GO:0042063	gliogenesis	14/248	0.0000517430275659942	0.00446630669648911	gliogenesis	Lissencephaly	51.6666666666667	0.000000000000000000000000000000000000000000000000000000887620782881783	HP:0001339	Previously identified relationship gene-phenotype	Gene in PPI	NA	NA	NA	NA
ENSG00000007168	PAFAH1B1*	17p13.3	0.00000000000100753069801885	100	60	0	4221	2504	High Confidence	Validated	BP	GO:0050807	regulation of synapse organization	13/248	0.00000501631952988062	0.000739698117343646	regulation of synapse organization	Hypotonia	38.3333333333333	0.00000000305020354731641	HP:0001252	Previously identified relationship gene-phenotype	Gene in PPI	NA	NA	NA	NA
ENSG00000007168	PAFAH1B1*	17p13.3	0.00000000000100753069801885	100	60	0	4221	2504	High Confidence	Validated	BP	GO:0060997	dendritic spine morphogenesis	9/248	0.000000103335477373668	0.0000333995809696406	dendrite development	Hypoplasia of the corpus callosum	20	0.000000000751993514779505	HP:0002079	Previously identified relationship gene-phenotype	Gene in PPI	NA	NA	NA	NA
ENSG00000007168	PAFAH1B1*	17p13.3	0.00000000000100753069801885	100	60	0	4221	2504	High Confidence	Validated	BP	GO:0060998	regulation of dendritic spine development	9/248	0.000000103335477373668	0.0000333995809696406	dendrite development	Sacral dimple	20	0.000000000634346939984162	HP:0000960	Previously identified relationship gene-phenotype	Gene in PPI	NA	NA	NA	NA
ENSG00000007168	PAFAH1B1*	17p13.3	0.00000000000100753069801885	100	60	0	4221	2504	High Confidence	Validated	BP	GO:0008347	glial cell migration	6/248	0.0000693134496715088	0.0053326151823363	gliogenesis	Polyhydramnios	15	0.0000000011705958755722	HP:0001561	Previously identified relationship gene-phenotype	Gene in PPI	NA	NA	NA	NA
ENSG00000007168	PAFAH1B1*	17p13.3	0.00000000000100753069801885	100	60	0	4221	2504	High Confidence	Validated	BP	GO:0099111	microtubule-based transport	10/248	0.000229588076937054	0.0112192886891747	transport along microtubule	Polyhydramnios	15	0.0000000011705958755722	HP:0001561	Previously identified relationship gene-phenotype	Gene in PPI	NA	NA	NA	NA
ENSG00000007168	PAFAH1B1*	17p13.3	0.00000000000100753069801885	100	60	0	4221	2504	High Confidence	Validated	BP	GO:0051403	stress-activated MAPK cascade	10/248	0.001365211131298	0.0323308528618363	regulation of stress-activated MAPK cascade	Hypotonia	38.3333333333333	0.00000000305020354731641	HP:0001252	Previously identified relationship gene-phenotype	Gene in PPI	NA	NA	NA	NA
ENSG00000007168	PAFAH1B1*	17p13.3	0.00000000000100753069801885	100	60	0	4221	2504	High Confidence	Validated	BP	GO:0060998	regulation of dendritic spine development	9/248	0.000000103335477373668	0.0000333995809696406	dendrite development	Patent ductus arteriosus	16.6666666666667	0.0000000594774910423941	NA	New	Gene in PPI	NA	NA	NA	NA
ENSG00000007168	PAFAH1B1*	17p13.3	0.00000000000100753069801885	100	60	0	4221	2504	High Confidence	Validated	BP	GO:0060113	inner ear receptor cell differentiation	5/248	0.0013703384937201	0.0323308528618363	gliogenesis	Frontal bossing	23.3333333333333	0.0000000294883677897877	HP:0002007	Previously identified relationship gene-phenotype	Gene in PPI	NA	NA	NA	NA
ENSG00000007168	PAFAH1B1*	17p13.3	0.00000000000100753069801885	100	60	0	4221	2504	High Confidence	Validated	BP	GO:0099173	postsynapse organization	11/248	0.0000153006732710169	0.0018672097484872	postsynapse organization	Polyhydramnios	15	0.0000000011705958755722	HP:0001561	Previously identified relationship gene-phenotype	Gene in PPI	NA	NA	NA	NA
ENSG00000007168	PAFAH1B1*	17p13.3	0.00000000000100753069801885	100	60	0	4221	2504	High Confidence	Validated	BP	GO:0022604	regulation of cell morphogenesis	12/248	0.000893998686558695	0.0245561060279314	regulation of nervous system development	Primary microcephaly	23.3333333333333	0.0000000167978671201917	NA	New	Gene in PPI	NA	NA	NA	NA
ENSG00000007168	PAFAH1B1*	17p13.3	0.00000000000100753069801885	100	60	0	4221	2504	High Confidence	Validated	BP	GO:0021953	central nervous system neuron differentiation	8/248	0.00145194827371633	0.0335846074554386	gliogenesis	Sacral dimple	20	0.000000000634346939984162	HP:0000960	Previously identified relationship gene-phenotype	Gene in PPI	NA	NA	NA	NA
ENSG00000007168	PAFAH1B1*	17p13.3	0.00000000000100753069801885	100	60	0	4221	2504	High Confidence	Validated	BP	GO:0022411	cellular component disassembly	18/248	0.0000272546149980873	0.0028515085755827	cellular component disassembly	Micrognathia	41.6666666666667	0.000000000000742683749353844	NA	New	Gene in PPI	NA	NA	NA	NA
ENSG00000007168	PAFAH1B1*	17p13.3	0.00000000000100753069801885	100	60	0	4221	2504	High Confidence	Validated	BP	GO:0042491	inner ear auditory receptor cell differentiation	4/248	0.00155699820804249	0.0351101940283082	gliogenesis	Primary microcephaly	23.3333333333333	0.0000000167978671201917	NA	New	Gene in PPI	NA	NA	NA	NA
ENSG00000007168	PAFAH1B1*	17p13.3	0.00000000000100753069801885	100	60	0	4221	2504	High Confidence	Validated	BP	GO:0030900	forebrain development	14/248	0.00055885186311913	0.0186864261549649	gliogenesis	Myopia	11.6666666666667	0.000000961101336627151	NA	New	Gene in PPI	NA	NA	NA	NA
ENSG00000007168	PAFAH1B1*	17p13.3	0.00000000000100753069801885	100	60	0	4221	2504	High Confidence	Validated	BP	GO:0008090	retrograde axonal transport	3/248	0.00255964703439457	0.0450676161926487	axo-dendritic transport	EEG abnormality	36.6666666666667	0.0000000000185879049708559	HP:0002353	Previously identified relationship gene-phenotype	Gene in PPI	NA	NA	NA	NA
ENSG00000007168	PAFAH1B1*	17p13.3	0.00000000000100753069801885	100	60	0	4221	2504	High Confidence	Validated	BP	GO:0051656	establishment of organelle localization	13/248	0.00218744071568701	0.0419285686513129	axo-dendritic transport	Hydrocephalus	18.3333333333333	0.0000000656300391497742	NA	New	Gene in PPI	NA	NA	NA	NA
ENSG00000007168	PAFAH1B1*	17p13.3	0.00000000000100753069801885	100	60	0	4221	2504	High Confidence	Validated	BP	GO:0050769	positive regulation of neurogenesis	13/248	0.0000100569182389305	0.00131820124620648	regulation of nervous system development	Polyhydramnios	15	0.0000000011705958755722	HP:0001561	Previously identified relationship gene-phenotype	Gene in PPI	NA	NA	NA	NA
ENSG00000007168	PAFAH1B1*	17p13.3	0.00000000000100753069801885	100	60	0	4221	2504	High Confidence	Validated	CC	GO:1904115	axon cytoplasm	5/252	0.00130753042128614	0.0197063513493839	dendritic spine	Hypotonia	38.3333333333333	0.00000000305020354731641	HP:0001252	Previously identified relationship gene-phenotype	Gene in PPI	NA	NA	NA	NA
ENSG00000007168	PAFAH1B1*	17p13.3	0.00000000000100753069801885	100	60	0	4221	2504	High Confidence	Validated	BP	GO:0045773	positive regulation of axon extension	5/248	0.000223274313193127	0.0111291238646546	regulation of nervous system development	Small for gestational age	31.6666666666667	0.00000000418923199098866	NA	New	Gene in PPI	NA	NA	NA	NA
ENSG00000007168	PAFAH1B1*	17p13.3	0.00000000000100753069801885	100	60	0	4221	2504	High Confidence	Validated	BP	GO:0007254	JNK cascade	8/248	0.0017597974747513	0.0366348427243814	regulation of stress-activated MAPK cascade	Small for gestational age	31.6666666666667	0.00000000418923199098866	NA	New	Gene in PPI	NA	NA	NA	NA
ENSG00000007168	PAFAH1B1*	17p13.3	0.00000000000100753069801885	100	60	0	4221	2504	High Confidence	Validated	BP	GO:0060997	dendritic spine morphogenesis	9/248	0.000000103335477373668	0.0000333995809696406	dendrite development	Lissencephaly	51.6666666666667	0.000000000000000000000000000000000000000000000000000000887620782881783	HP:0001339	Previously identified relationship gene-phenotype	Gene in PPI	NA	NA	NA	NA
ENSG00000007168	PAFAH1B1*	17p13.3	0.00000000000100753069801885	100	60	0	4221	2504	High Confidence	Validated	CC	GO:0032838	plasma membrane bounded cell projection cytoplasm	9/252	0.00273290409397281	0.0303496191488559	dendritic spine	EEG abnormality	36.6666666666667	0.0000000000185879049708559	HP:0002353	Previously identified relationship gene-phenotype	Gene in PPI	NA	NA	NA	NA
ENSG00000007168	PAFAH1B1*	17p13.3	0.00000000000100753069801885	100	60	0	4221	2504	High Confidence	Validated	CC	GO:0005874	microtubule	14/252	0.00142079103899636	0.0206749592571195	kinesin complex	Patent ductus arteriosus	16.6666666666667	0.0000000594774910423941	NA	New	Gene in PPI	NA	NA	NA	NA
ENSG00000007168	PAFAH1B1*	17p13.3	0.00000000000100753069801885	100	60	0	4221	2504	High Confidence	Validated	BP	GO:0099173	postsynapse organization	11/248	0.0000153006732710169	0.0018672097484872	postsynapse organization	Patent ductus arteriosus	16.6666666666667	0.0000000594774910423941	NA	New	Gene in PPI	NA	NA	NA	NA
ENSG00000007168	PAFAH1B1*	17p13.3	0.00000000000100753069801885	100	60	0	4221	2504	High Confidence	Validated	BP	GO:0050807	regulation of synapse organization	13/248	0.00000501631952988062	0.000739698117343646	regulation of synapse organization	Hypoplasia of the corpus callosum	20	0.000000000751993514779505	HP:0002079	Previously identified relationship gene-phenotype	Gene in PPI	NA	NA	NA	NA
ENSG00000007168	PAFAH1B1*	17p13.3	0.00000000000100753069801885	100	60	0	4221	2504	High Confidence	Validated	BP	GO:0022604	regulation of cell morphogenesis	12/248	0.000893998686558695	0.0245561060279314	regulation of nervous system development	Patent ductus arteriosus	16.6666666666667	0.0000000594774910423941	NA	New	Gene in PPI	NA	NA	NA	NA
ENSG00000007168	PAFAH1B1*	17p13.3	0.00000000000100753069801885	100	60	0	4221	2504	High Confidence	Validated	BP	GO:0008090	retrograde axonal transport	3/248	0.00255964703439457	0.0450676161926487	axo-dendritic transport	Patent ductus arteriosus	16.6666666666667	0.0000000594774910423941	NA	New	Gene in PPI	NA	NA	NA	NA
ENSG00000007168	PAFAH1B1*	17p13.3	0.00000000000100753069801885	100	60	0	4221	2504	High Confidence	Validated	BP	GO:0060998	regulation of dendritic spine development	9/248	0.000000103335477373668	0.0000333995809696406	dendrite development	Anteverted nares	25	0.0000000000814336238856137	HP:0000463	Previously identified relationship gene-phenotype	Gene in PPI	NA	NA	NA	NA
ENSG00000007168	PAFAH1B1*	17p13.3	0.00000000000100753069801885	100	60	0	4221	2504	High Confidence	Validated	BP	GO:0032535	regulation of cellular component size	13/248	0.00186755275665104	0.0378085951511643	regulation of synapse organization	Primary microcephaly	23.3333333333333	0.0000000167978671201917	NA	New	Gene in PPI	NA	NA	NA	NA
ENSG00000007168	PAFAH1B1*	17p13.3	0.00000000000100753069801885	100	60	0	4221	2504	High Confidence	Validated	BP	GO:0042249	establishment of planar polarity of embryonic epithelium	3/248	0.000928555778109718	0.0247098060919341	epithelial tube morphogenesis	Hypoplasia of the corpus callosum	20	0.000000000751993514779505	HP:0002079	Previously identified relationship gene-phenotype	Gene in PPI	NA	NA	NA	NA
ENSG00000007168	PAFAH1B1*	17p13.3	0.00000000000100753069801885	100	60	0	4221	2504	High Confidence	Validated	BP	GO:0060999	positive regulation of dendritic spine development	7/248	0.00000119427948797625	0.00023480861710822	dendrite development	Myopia	11.6666666666667	0.000000961101336627151	NA	New	Gene in PPI	NA	NA	NA	NA
ENSG00000007168	PAFAH1B1*	17p13.3	0.00000000000100753069801885	100	60	0	4221	2504	High Confidence	Validated	CC	GO:1904115	axon cytoplasm	5/252	0.00130753042128614	0.0197063513493839	dendritic spine	Low-set ears	30	0.0000001280481352276	HP:0000369	Previously identified relationship gene-phenotype	Gene in PPI	NA	NA	NA	NA
ENSG00000007168	PAFAH1B1*	17p13.3	0.00000000000100753069801885	100	60	0	4221	2504	High Confidence	Validated	BP	GO:0050807	regulation of synapse organization	13/248	0.00000501631952988062	0.000739698117343646	regulation of synapse organization	Micrognathia	41.6666666666667	0.000000000000742683749353844	NA	New	Gene in PPI	NA	NA	NA	NA
ENSG00000007168	PAFAH1B1*	17p13.3	0.00000000000100753069801885	100	60	0	4221	2504	High Confidence	Validated	BP	GO:0050772	positive regulation of axonogenesis	6/248	0.000630340287932777	0.0202797661726736	regulation of nervous system development	Frontal bossing	23.3333333333333	0.0000000294883677897877	HP:0002007	Previously identified relationship gene-phenotype	Gene in PPI	NA	NA	NA	NA
ENSG00000007168	PAFAH1B1*	17p13.3	0.00000000000100753069801885	100	60	0	4221	2504	High Confidence	Validated	BP	GO:0050772	positive regulation of axonogenesis	6/248	0.000630340287932777	0.0202797661726736	regulation of nervous system development	Hypoplasia of the corpus callosum	20	0.000000000751993514779505	HP:0002079	Previously identified relationship gene-phenotype	Gene in PPI	NA	NA	NA	NA
ENSG00000007168	PAFAH1B1*	17p13.3	0.00000000000100753069801885	100	60	0	4221	2504	High Confidence	Validated	BP	GO:0099111	microtubule-based transport	10/248	0.000229588076937054	0.0112192886891747	transport along microtubule	Lissencephaly	51.6666666666667	0.000000000000000000000000000000000000000000000000000000887620782881783	HP:0001339	Previously identified relationship gene-phenotype	Gene in PPI	NA	NA	NA	NA
ENSG00000007168	PAFAH1B1*	17p13.3	0.00000000000100753069801885	100	60	0	4221	2504	High Confidence	Validated	BP	GO:0050772	positive regulation of axonogenesis	6/248	0.000630340287932777	0.0202797661726736	regulation of nervous system development	Polyhydramnios	15	0.0000000011705958755722	HP:0001561	Previously identified relationship gene-phenotype	Gene in PPI	NA	NA	NA	NA
ENSG00000007168	PAFAH1B1*	17p13.3	0.00000000000100753069801885	100	60	0	4221	2504	High Confidence	Validated	BP	GO:0050772	positive regulation of axonogenesis	6/248	0.000630340287932777	0.0202797661726736	regulation of nervous system development	Lissencephaly	51.6666666666667	0.000000000000000000000000000000000000000000000000000000887620782881783	HP:0001339	Previously identified relationship gene-phenotype	Gene in PPI	NA	NA	NA	NA
ENSG00000007168	PAFAH1B1*	17p13.3	0.00000000000100753069801885	100	60	0	4221	2504	High Confidence	Validated	BP	GO:0051656	establishment of organelle localization	13/248	0.00218744071568701	0.0419285686513129	axo-dendritic transport	Polyhydramnios	15	0.0000000011705958755722	HP:0001561	Previously identified relationship gene-phenotype	Gene in PPI	NA	NA	NA	NA
ENSG00000007168	PAFAH1B1*	17p13.3	0.00000000000100753069801885	100	60	0	4221	2504	High Confidence	Validated	BP	GO:0050769	positive regulation of neurogenesis	13/248	0.0000100569182389305	0.00131820124620648	regulation of nervous system development	Patent ductus arteriosus	16.6666666666667	0.0000000594774910423941	NA	New	Gene in PPI	NA	NA	NA	NA
ENSG00000007168	PAFAH1B1*	17p13.3	0.00000000000100753069801885	100	60	0	4221	2504	High Confidence	Validated	BP	GO:0016358	dendrite development	19/248	0.000000000635991425718669	0.00000225077365561837	dendrite development	Cryptorchidism	23.3333333333333	0.00000000203209500319883	NA	New	Gene in PPI	NA	NA	NA	NA
ENSG00000007168	PAFAH1B1*	17p13.3	0.00000000000100753069801885	100	60	0	4221	2504	High Confidence	Validated	BP	GO:0010769	regulation of cell morphogenesis involved in differentiation	7/248	0.000287750784280961	0.0118412793670968	regulation of nervous system development	Micrognathia	41.6666666666667	0.000000000000742683749353844	NA	New	Gene in PPI	NA	NA	NA	NA
ENSG00000007168	PAFAH1B1*	17p13.3	0.00000000000100753069801885	100	60	0	4221	2504	High Confidence	Validated	BP	GO:0060998	regulation of dendritic spine development	9/248	0.000000103335477373668	0.0000333995809696406	dendrite development	Low-set ears	30	0.0000001280481352276	HP:0000369	Previously identified relationship gene-phenotype	Gene in PPI	NA	NA	NA	NA
ENSG00000007168	PAFAH1B1*	17p13.3	0.00000000000100753069801885	100	60	0	4221	2504	High Confidence	Validated	BP	GO:0007254	JNK cascade	8/248	0.0017597974747513	0.0366348427243814	regulation of stress-activated MAPK cascade	Hypotonia	38.3333333333333	0.00000000305020354731641	HP:0001252	Previously identified relationship gene-phenotype	Gene in PPI	NA	NA	NA	NA
ENSG00000007168	PAFAH1B1*	17p13.3	0.00000000000100753069801885	100	60	0	4221	2504	High Confidence	Validated	BP	GO:0021537	telencephalon development	10/248	0.00179518753109806	0.0367235183384743	gliogenesis	Anteverted nares	25	0.0000000000814336238856137	HP:0000463	Previously identified relationship gene-phenotype	Gene in PPI	NA	NA	NA	NA
ENSG00000007168	PAFAH1B1*	17p13.3	0.00000000000100753069801885	100	60	0	4221	2504	High Confidence	Validated	BP	GO:0030010	establishment of cell polarity	9/248	0.00012395240204295	0.00797577365145454	establishment of cell polarity	Hydrocephalus	18.3333333333333	0.0000000656300391497742	NA	New	Gene in PPI	NA	NA	NA	NA
ENSG00000007168	PAFAH1B1*	17p13.3	0.00000000000100753069801885	100	60	0	4221	2504	High Confidence	Validated	CC	GO:0150034	distal axon	12/252	0.000456937343698678	0.00876488904731101	dendritic spine	Hypoplasia of the corpus callosum	20	0.000000000751993514779505	HP:0002079	Previously identified relationship gene-phenotype	Gene in PPI	NA	NA	NA	NA
ENSG00000007168	PAFAH1B1*	17p13.3	0.00000000000100753069801885	100	60	0	4221	2504	High Confidence	Validated	BP	GO:0061003	positive regulation of dendritic spine morphogenesis	4/248	0.000123185502780468	0.00797577365145454	dendrite development	Lissencephaly	51.6666666666667	0.000000000000000000000000000000000000000000000000000000887620782881783	HP:0001339	Previously identified relationship gene-phenotype	Gene in PPI	NA	NA	NA	NA
ENSG00000007168	PAFAH1B1*	17p13.3	0.00000000000100753069801885	100	60	0	4221	2504	High Confidence	Validated	BP	GO:0050772	positive regulation of axonogenesis	6/248	0.000630340287932777	0.0202797661726736	regulation of nervous system development	Low-set ears	30	0.0000001280481352276	HP:0000369	Previously identified relationship gene-phenotype	Gene in PPI	NA	NA	NA	NA
ENSG00000007168	PAFAH1B1*	17p13.3	0.00000000000100753069801885	100	60	0	4221	2504	High Confidence	Validated	BP	GO:0043087	regulation of GTPase activity	12/248	0.00243117855115656	0.0438976576150157	regulation of DNA binding	Micrognathia	41.6666666666667	0.000000000000742683749353844	NA	New	Gene in PPI	NA	NA	NA	NA
ENSG00000007168	PAFAH1B1*	17p13.3	0.00000000000100753069801885	100	60	0	4221	2504	High Confidence	Validated	BP	GO:0045773	positive regulation of axon extension	5/248	0.000223274313193127	0.0111291238646546	regulation of nervous system development	EEG abnormality	36.6666666666667	0.0000000000185879049708559	HP:0002353	Previously identified relationship gene-phenotype	Gene in PPI	NA	NA	NA	NA
ENSG00000007168	PAFAH1B1*	17p13.3	0.00000000000100753069801885	100	60	0	4221	2504	High Confidence	Validated	BP	GO:0050772	positive regulation of axonogenesis	6/248	0.000630340287932777	0.0202797661726736	regulation of nervous system development	Narrow forehead	18.3333333333333	0.0000000068365612034793	NA	New	Gene in PPI	NA	NA	NA	NA
ENSG00000007168	PAFAH1B1*	17p13.3	0.00000000000100753069801885	100	60	0	4221	2504	High Confidence	Validated	BP	GO:0050803	regulation of synapse structure or activity	13/248	0.0000071532426502386	0.00101261302956778	regulation of synapse organization	Hydrocephalus	18.3333333333333	0.0000000656300391497742	NA	New	Gene in PPI	NA	NA	NA	NA
ENSG00000007168	PAFAH1B1*	17p13.3	0.00000000000100753069801885	100	60	0	4221	2504	High Confidence	Validated	BP	GO:0099173	postsynapse organization	11/248	0.0000153006732710169	0.0018672097484872	postsynapse organization	Cryptorchidism	23.3333333333333	0.00000000203209500319883	NA	New	Gene in PPI	NA	NA	NA	NA
ENSG00000007168	PAFAH1B1*	17p13.3	0.00000000000100753069801885	100	60	0	4221	2504	High Confidence	Validated	BP	GO:0051962	positive regulation of nervous system development	15/248	0.00000368842931151582	0.000593334151520658	regulation of nervous system development	Sacral dimple	20	0.000000000634346939984162	HP:0000960	Previously identified relationship gene-phenotype	Gene in PPI	NA	NA	NA	NA
ENSG00000007168	PAFAH1B1*	17p13.3	0.00000000000100753069801885	100	60	0	4221	2504	High Confidence	Validated	BP	GO:0022604	regulation of cell morphogenesis	12/248	0.000893998686558695	0.0245561060279314	regulation of nervous system development	Lissencephaly	51.6666666666667	0.000000000000000000000000000000000000000000000000000000887620782881783	HP:0001339	Previously identified relationship gene-phenotype	Gene in PPI	NA	NA	NA	NA
ENSG00000007168	PAFAH1B1*	17p13.3	0.00000000000100753069801885	100	60	0	4221	2504	High Confidence	Validated	CC	GO:0030427	site of polarized growth	10/252	0.000136347434380518	0.00408616285405975	growth cone	Narrow forehead	18.3333333333333	0.0000000068365612034793	NA	New	Gene in PPI	NA	NA	NA	NA
ENSG00000007168	PAFAH1B1*	17p13.3	0.00000000000100753069801885	100	60	0	4221	2504	High Confidence	Validated	BP	GO:0030099	myeloid cell differentiation	13/248	0.00178362336416185	0.0367235183384743	gliogenesis	Primary microcephaly	23.3333333333333	0.0000000167978671201917	NA	New	Gene in PPI	NA	NA	NA	NA
ENSG00000007168	PAFAH1B1*	17p13.3	0.00000000000100753069801885	100	60	0	4221	2504	High Confidence	Validated	BP	GO:0050767	regulation of neurogenesis	16/248	0.0000300622598041156	0.0028515085755827	regulation of nervous system development	Polyhydramnios	15	0.0000000011705958755722	HP:0001561	Previously identified relationship gene-phenotype	Gene in PPI	NA	NA	NA	NA
ENSG00000007168	PAFAH1B1*	17p13.3	0.00000000000100753069801885	100	60	0	4221	2504	High Confidence	Validated	CC	GO:0030427	site of polarized growth	10/252	0.000136347434380518	0.00408616285405975	growth cone	Cryptorchidism	23.3333333333333	0.00000000203209500319883	NA	New	Gene in PPI	NA	NA	NA	NA
ENSG00000007168	PAFAH1B1*	17p13.3	0.00000000000100753069801885	100	60	0	4221	2504	High Confidence	Validated	BP	GO:0008347	glial cell migration	6/248	0.0000693134496715088	0.0053326151823363	gliogenesis	Hypotonia	38.3333333333333	0.00000000305020354731641	HP:0001252	Previously identified relationship gene-phenotype	Gene in PPI	NA	NA	NA	NA
ENSG00000007168	PAFAH1B1*	17p13.3	0.00000000000100753069801885	100	60	0	4221	2504	High Confidence	Validated	BP	GO:0021953	central nervous system neuron differentiation	8/248	0.00145194827371633	0.0335846074554386	gliogenesis	Hydrocephalus	18.3333333333333	0.0000000656300391497742	NA	New	Gene in PPI	NA	NA	NA	NA
ENSG00000007168	PAFAH1B1*	17p13.3	0.00000000000100753069801885	100	60	0	4221	2504	High Confidence	Validated	BP	GO:0042490	mechanoreceptor differentiation	5/248	0.00193871191734469	0.0387632851722195	gliogenesis	Hypotonia	38.3333333333333	0.00000000305020354731641	HP:0001252	Previously identified relationship gene-phenotype	Gene in PPI	NA	NA	NA	NA
ENSG00000007168	PAFAH1B1*	17p13.3	0.00000000000100753069801885	100	60	0	4221	2504	High Confidence	Validated	BP	GO:0060560	developmental growth involved in morphogenesis	11/248	0.000300360077693122	0.0122180955742064	developmental growth involved in morphogenesis	Hypoplasia of the corpus callosum	20	0.000000000751993514779505	HP:0002079	Previously identified relationship gene-phenotype	Gene in PPI	NA	NA	NA	NA
ENSG00000007168	PAFAH1B1*	17p13.3	0.00000000000100753069801885	100	60	0	4221	2504	High Confidence	Validated	BP	GO:0008347	glial cell migration	6/248	0.0000693134496715088	0.0053326151823363	gliogenesis	Anteverted nares	25	0.0000000000814336238856137	HP:0000463	Previously identified relationship gene-phenotype	Gene in PPI	NA	NA	NA	NA
ENSG00000007168	PAFAH1B1*	17p13.3	0.00000000000100753069801885	100	60	0	4221	2504	High Confidence	Validated	BP	GO:0060560	developmental growth involved in morphogenesis	11/248	0.000300360077693122	0.0122180955742064	developmental growth involved in morphogenesis	Narrow forehead	18.3333333333333	0.0000000068365612034793	NA	New	Gene in PPI	NA	NA	NA	NA
ENSG00000007168	PAFAH1B1*	17p13.3	0.00000000000100753069801885	100	60	0	4221	2504	High Confidence	Validated	BP	GO:0106027	neuron projection organization	10/248	0.000000427641130366355	0.0000945888725229082	dendrite development	Patent ductus arteriosus	16.6666666666667	0.0000000594774910423941	NA	New	Gene in PPI	NA	NA	NA	NA
ENSG00000007168	PAFAH1B1*	17p13.3	0.00000000000100753069801885	100	60	0	4221	2504	High Confidence	Validated	BP	GO:0060996	dendritic spine development	12/248	0.00000000746208119977839	0.00000660207634150393	dendrite development	EEG abnormality	36.6666666666667	0.0000000000185879049708559	HP:0002353	Previously identified relationship gene-phenotype	Gene in PPI	NA	NA	NA	NA
ENSG00000007168	PAFAH1B1*	17p13.3	0.00000000000100753069801885	100	60	0	4221	2504	High Confidence	Validated	BP	GO:0048813	dendrite morphogenesis	13/248	0.0000000752094490976534	0.0000333995809696406	dendrite development	Frontal bossing	23.3333333333333	0.0000000294883677897877	HP:0002007	Previously identified relationship gene-phenotype	Gene in PPI	NA	NA	NA	NA
ENSG00000007168	PAFAH1B1*	17p13.3	0.00000000000100753069801885	100	60	0	4221	2504	High Confidence	Validated	BP	GO:0030397	membrane disassembly	3/248	0.0004623708006256	0.0165285885193333	cellular component disassembly	Sacral dimple	20	0.000000000634346939984162	HP:0000960	Previously identified relationship gene-phenotype	Gene in PPI	NA	NA	NA	NA
ENSG00000007168	PAFAH1B1*	17p13.3	0.00000000000100753069801885	100	60	0	4221	2504	High Confidence	Validated	BP	GO:0030397	membrane disassembly	3/248	0.0004623708006256	0.0165285885193333	cellular component disassembly	Lissencephaly	51.6666666666667	0.000000000000000000000000000000000000000000000000000000887620782881783	HP:0001339	Previously identified relationship gene-phenotype	Gene in PPI	NA	NA	NA	NA
ENSG00000007168	PAFAH1B1*	17p13.3	0.00000000000100753069801885	100	60	0	4221	2504	High Confidence	Validated	BP	GO:0050772	positive regulation of axonogenesis	6/248	0.000630340287932777	0.0202797661726736	regulation of nervous system development	Small for gestational age	31.6666666666667	0.00000000418923199098866	NA	New	Gene in PPI	NA	NA	NA	NA
ENSG00000007168	PAFAH1B1*	17p13.3	0.00000000000100753069801885	100	60	0	4221	2504	High Confidence	Validated	CC	GO:0005871	kinesin complex	6/252	0.0000427095198363623	0.00200260193010499	kinesin complex	Anteverted nares	25	0.0000000000814336238856137	HP:0000463	Previously identified relationship gene-phenotype	Gene in PPI	NA	NA	NA	NA
ENSG00000007168	PAFAH1B1*	17p13.3	0.00000000000100753069801885	100	60	0	4221	2504	High Confidence	Validated	BP	GO:0032872	regulation of stress-activated MAPK cascade	10/248	0.000249778720670663	0.0112817654916641	regulation of stress-activated MAPK cascade	Lissencephaly	51.6666666666667	0.000000000000000000000000000000000000000000000000000000887620782881783	HP:0001339	Previously identified relationship gene-phenotype	Gene in PPI	NA	NA	NA	NA
ENSG00000007168	PAFAH1B1*	17p13.3	0.00000000000100753069801885	100	60	0	4221	2504	High Confidence	Validated	BP	GO:0050808	synapse organization	17/248	0.0000571038716055582	0.00469978143283885	postsynapse organization	Polyhydramnios	15	0.0000000011705958755722	HP:0001561	Previously identified relationship gene-phenotype	Gene in PPI	NA	NA	NA	NA
ENSG00000007168	PAFAH1B1*	17p13.3	0.00000000000100753069801885	100	60	0	4221	2504	High Confidence	Validated	BP	GO:0048639	positive regulation of developmental growth	8/248	0.00227504337696324	0.0419342630785048	developmental growth involved in morphogenesis	Myopia	11.6666666666667	0.000000961101336627151	NA	New	Gene in PPI	NA	NA	NA	NA
ENSG00000007168	PAFAH1B1*	17p13.3	0.00000000000100753069801885	100	60	0	4221	2504	High Confidence	Validated	BP	GO:0050773	regulation of dendrite development	6/248	0.00249344512090042	0.0445382097463492	dendrite development	Cryptorchidism	23.3333333333333	0.00000000203209500319883	NA	New	Gene in PPI	NA	NA	NA	NA
ENSG00000007168	PAFAH1B1*	17p13.3	0.00000000000100753069801885	100	60	0	4221	2504	High Confidence	Validated	BP	GO:0008347	glial cell migration	6/248	0.0000693134496715088	0.0053326151823363	gliogenesis	EEG abnormality	36.6666666666667	0.0000000000185879049708559	HP:0002353	Previously identified relationship gene-phenotype	Gene in PPI	NA	NA	NA	NA
ENSG00000007168	PAFAH1B1*	17p13.3	0.00000000000100753069801885	100	60	0	4221	2504	High Confidence	Validated	BP	GO:0061003	positive regulation of dendritic spine morphogenesis	4/248	0.000123185502780468	0.00797577365145454	dendrite development	Hypotonia	38.3333333333333	0.00000000305020354731641	HP:0001252	Previously identified relationship gene-phenotype	Gene in PPI	NA	NA	NA	NA
ENSG00000007168	PAFAH1B1*	17p13.3	0.00000000000100753069801885	100	60	0	4221	2504	High Confidence	Validated	BP	GO:0061003	positive regulation of dendritic spine morphogenesis	4/248	0.000123185502780468	0.00797577365145454	dendrite development	Hydrocephalus	18.3333333333333	0.0000000656300391497742	NA	New	Gene in PPI	NA	NA	NA	NA
ENSG00000007168	PAFAH1B1*	17p13.3	0.00000000000100753069801885	100	60	0	4221	2504	High Confidence	Validated	BP	GO:0008088	axo-dendritic transport	7/248	0.0000606207025428957	0.00487583332498427	axo-dendritic transport	Polyhydramnios	15	0.0000000011705958755722	HP:0001561	Previously identified relationship gene-phenotype	Gene in PPI	NA	NA	NA	NA
ENSG00000007168	PAFAH1B1*	17p13.3	0.00000000000100753069801885	100	60	0	4221	2504	High Confidence	Validated	BP	GO:0097061	dendritic spine organization	9/248	0.00000168363619028195	0.00031359939354778	dendrite development	EEG abnormality	36.6666666666667	0.0000000000185879049708559	HP:0002353	Previously identified relationship gene-phenotype	Gene in PPI	NA	NA	NA	NA
ENSG00000007168	PAFAH1B1*	17p13.3	0.00000000000100753069801885	100	60	0	4221	2504	High Confidence	Validated	CC	GO:0005875	microtubule associated complex	7/252	0.00494925912698418	0.0497282702758886	kinesin complex	Anteverted nares	25	0.0000000000814336238856137	HP:0000463	Previously identified relationship gene-phenotype	Gene in PPI	NA	NA	NA	NA
ENSG00000007168	PAFAH1B1*	17p13.3	0.00000000000100753069801885	100	60	0	4221	2504	High Confidence	Validated	BP	GO:0099111	microtubule-based transport	10/248	0.000229588076937054	0.0112192886891747	transport along microtubule	Hydrocephalus	18.3333333333333	0.0000000656300391497742	NA	New	Gene in PPI	NA	NA	NA	NA
ENSG00000007168	PAFAH1B1*	17p13.3	0.00000000000100753069801885	100	60	0	4221	2504	High Confidence	Validated	BP	GO:0030900	forebrain development	14/248	0.00055885186311913	0.0186864261549649	gliogenesis	Anteverted nares	25	0.0000000000814336238856137	HP:0000463	Previously identified relationship gene-phenotype	Gene in PPI	NA	NA	NA	NA
ENSG00000007168	PAFAH1B1*	17p13.3	0.00000000000100753069801885	100	60	0	4221	2504	High Confidence	Validated	BP	GO:0050807	regulation of synapse organization	13/248	0.00000501631952988062	0.000739698117343646	regulation of synapse organization	Narrow forehead	18.3333333333333	0.0000000068365612034793	NA	New	Gene in PPI	NA	NA	NA	NA
ENSG00000007168	PAFAH1B1*	17p13.3	0.00000000000100753069801885	100	60	0	4221	2504	High Confidence	Validated	BP	GO:0042491	inner ear auditory receptor cell differentiation	4/248	0.00155699820804249	0.0351101940283082	gliogenesis	Sacral dimple	20	0.000000000634346939984162	HP:0000960	Previously identified relationship gene-phenotype	Gene in PPI	NA	NA	NA	NA
ENSG00000007168	PAFAH1B1*	17p13.3	0.00000000000100753069801885	100	60	0	4221	2504	High Confidence	Validated	BP	GO:0050772	positive regulation of axonogenesis	6/248	0.000630340287932777	0.0202797661726736	regulation of nervous system development	Cryptorchidism	23.3333333333333	0.00000000203209500319883	NA	New	Gene in PPI	NA	NA	NA	NA
ENSG00000007168	PAFAH1B1*	17p13.3	0.00000000000100753069801885	100	60	0	4221	2504	High Confidence	Validated	BP	GO:0016358	dendrite development	19/248	0.000000000635991425718669	0.00000225077365561837	dendrite development	Anteverted nares	25	0.0000000000814336238856137	HP:0000463	Previously identified relationship gene-phenotype	Gene in PPI	NA	NA	NA	NA
ENSG00000007168	PAFAH1B1*	17p13.3	0.00000000000100753069801885	100	60	0	4221	2504	High Confidence	Validated	BP	GO:0045773	positive regulation of axon extension	5/248	0.000223274313193127	0.0111291238646546	regulation of nervous system development	Hydrocephalus	18.3333333333333	0.0000000656300391497742	NA	New	Gene in PPI	NA	NA	NA	NA
ENSG00000007168	PAFAH1B1*	17p13.3	0.00000000000100753069801885	100	60	0	4221	2504	High Confidence	Validated	BP	GO:0008090	retrograde axonal transport	3/248	0.00255964703439457	0.0450676161926487	axo-dendritic transport	Cryptorchidism	23.3333333333333	0.00000000203209500319883	NA	New	Gene in PPI	NA	NA	NA	NA
ENSG00000007168	PAFAH1B1*	17p13.3	0.00000000000100753069801885	100	60	0	4221	2504	High Confidence	Validated	BP	GO:0051656	establishment of organelle localization	13/248	0.00218744071568701	0.0419285686513129	axo-dendritic transport	Sacral dimple	20	0.000000000634346939984162	HP:0000960	Previously identified relationship gene-phenotype	Gene in PPI	NA	NA	NA	NA
ENSG00000007168	PAFAH1B1*	17p13.3	0.00000000000100753069801885	100	60	0	4221	2504	High Confidence	Validated	BP	GO:0060999	positive regulation of dendritic spine development	7/248	0.00000119427948797625	0.00023480861710822	dendrite development	Hydrocephalus	18.3333333333333	0.0000000656300391497742	NA	New	Gene in PPI	NA	NA	NA	NA
ENSG00000007168	PAFAH1B1*	17p13.3	0.00000000000100753069801885	100	60	0	4221	2504	High Confidence	Validated	BP	GO:0061001	regulation of dendritic spine morphogenesis	8/248	0.000000170402779978732	0.0000463888798726717	dendrite development	Myopia	11.6666666666667	0.000000961101336627151	NA	New	Gene in PPI	NA	NA	NA	NA
ENSG00000007168	PAFAH1B1*	17p13.3	0.00000000000100753069801885	100	60	0	4221	2504	High Confidence	Validated	BP	GO:0060998	regulation of dendritic spine development	9/248	0.000000103335477373668	0.0000333995809696406	dendrite development	Hypoplasia of the corpus callosum	20	0.000000000751993514779505	HP:0002079	Previously identified relationship gene-phenotype	Gene in PPI	NA	NA	NA	NA
ENSG00000007168	PAFAH1B1*	17p13.3	0.00000000000100753069801885	100	60	0	4221	2504	High Confidence	Validated	BP	GO:0051962	positive regulation of nervous system development	15/248	0.00000368842931151582	0.000593334151520658	regulation of nervous system development	Primary microcephaly	23.3333333333333	0.0000000167978671201917	NA	New	Gene in PPI	NA	NA	NA	NA
ENSG00000007168	PAFAH1B1*	17p13.3	0.00000000000100753069801885	100	60	0	4221	2504	High Confidence	Validated	BP	GO:0051403	stress-activated MAPK cascade	10/248	0.001365211131298	0.0323308528618363	regulation of stress-activated MAPK cascade	Lissencephaly	51.6666666666667	0.000000000000000000000000000000000000000000000000000000887620782881783	HP:0001339	Previously identified relationship gene-phenotype	Gene in PPI	NA	NA	NA	NA
ENSG00000007168	PAFAH1B1*	17p13.3	0.00000000000100753069801885	100	60	0	4221	2504	High Confidence	Validated	BP	GO:0002573	myeloid leukocyte differentiation	9/248	0.00186959710411239	0.0378085951511643	gliogenesis	Hydrocephalus	18.3333333333333	0.0000000656300391497742	NA	New	Gene in PPI	NA	NA	NA	NA
ENSG00000007168	PAFAH1B1*	17p13.3	0.00000000000100753069801885	100	60	0	4221	2504	High Confidence	Validated	BP	GO:0050773	regulation of dendrite development	6/248	0.00249344512090042	0.0445382097463492	dendrite development	Hypotonia	38.3333333333333	0.00000000305020354731641	HP:0001252	Previously identified relationship gene-phenotype	Gene in PPI	NA	NA	NA	NA
ENSG00000007168	PAFAH1B1*	17p13.3	0.00000000000100753069801885	100	60	0	4221	2504	High Confidence	Validated	CC	GO:1904115	axon cytoplasm	5/252	0.00130753042128614	0.0197063513493839	dendritic spine	Frontal bossing	23.3333333333333	0.0000000294883677897877	HP:0002007	Previously identified relationship gene-phenotype	Gene in PPI	NA	NA	NA	NA
ENSG00000007168	PAFAH1B1*	17p13.3	0.00000000000100753069801885	100	60	0	4221	2504	High Confidence	Validated	BP	GO:0002573	myeloid leukocyte differentiation	9/248	0.00186959710411239	0.0378085951511643	gliogenesis	Patent ductus arteriosus	16.6666666666667	0.0000000594774910423941	NA	New	Gene in PPI	NA	NA	NA	NA
ENSG00000007168	PAFAH1B1*	17p13.3	0.00000000000100753069801885	100	60	0	4221	2504	High Confidence	Validated	BP	GO:0045773	positive regulation of axon extension	5/248	0.000223274313193127	0.0111291238646546	regulation of nervous system development	Primary microcephaly	23.3333333333333	0.0000000167978671201917	NA	New	Gene in PPI	NA	NA	NA	NA
ENSG00000007168	PAFAH1B1*	17p13.3	0.00000000000100753069801885	100	60	0	4221	2504	High Confidence	Validated	BP	GO:0002573	myeloid leukocyte differentiation	9/248	0.00186959710411239	0.0378085951511643	gliogenesis	Sacral dimple	20	0.000000000634346939984162	HP:0000960	Previously identified relationship gene-phenotype	Gene in PPI	NA	NA	NA	NA
ENSG00000007168	PAFAH1B1*	17p13.3	0.00000000000100753069801885	100	60	0	4221	2504	High Confidence	Validated	BP	GO:0050803	regulation of synapse structure or activity	13/248	0.0000071532426502386	0.00101261302956778	regulation of synapse organization	Hypoplasia of the corpus callosum	20	0.000000000751993514779505	HP:0002079	Previously identified relationship gene-phenotype	Gene in PPI	NA	NA	NA	NA
ENSG00000007168	PAFAH1B1*	17p13.3	0.00000000000100753069801885	100	60	0	4221	2504	High Confidence	Validated	BP	GO:0050807	regulation of synapse organization	13/248	0.00000501631952988062	0.000739698117343646	regulation of synapse organization	EEG abnormality	36.6666666666667	0.0000000000185879049708559	HP:0002353	Previously identified relationship gene-phenotype	Gene in PPI	NA	NA	NA	NA
ENSG00000007168	PAFAH1B1*	17p13.3	0.00000000000100753069801885	100	60	0	4221	2504	High Confidence	Validated	BP	GO:0008361	regulation of cell size	9/248	0.000707851161883167	0.0215274168816223	regulation of synapse organization	Hypotonia	38.3333333333333	0.00000000305020354731641	HP:0001252	Previously identified relationship gene-phenotype	Gene in PPI	NA	NA	NA	NA
ENSG00000007168	PAFAH1B1*	17p13.3	0.00000000000100753069801885	100	60	0	4221	2504	High Confidence	Validated	BP	GO:0099173	postsynapse organization	11/248	0.0000153006732710169	0.0018672097484872	postsynapse organization	Narrow forehead	18.3333333333333	0.0000000068365612034793	NA	New	Gene in PPI	NA	NA	NA	NA
ENSG00000007168	PAFAH1B1*	17p13.3	0.00000000000100753069801885	100	60	0	4221	2504	High Confidence	Validated	BP	GO:0030705	cytoskeleton-dependent intracellular transport	10/248	0.000282842080257799	0.0118412793670968	axo-dendritic transport	Frontal bossing	23.3333333333333	0.0000000294883677897877	HP:0002007	Previously identified relationship gene-phenotype	Gene in PPI	NA	NA	NA	NA
ENSG00000007168	PAFAH1B1*	17p13.3	0.00000000000100753069801885	100	60	0	4221	2504	High Confidence	Validated	CC	GO:0150034	distal axon	12/252	0.000456937343698678	0.00876488904731101	dendritic spine	Primary microcephaly	23.3333333333333	0.0000000167978671201917	NA	New	Gene in PPI	NA	NA	NA	NA
ENSG00000007168	PAFAH1B1*	17p13.3	0.00000000000100753069801885	100	60	0	4221	2504	High Confidence	Validated	BP	GO:0099111	microtubule-based transport	10/248	0.000229588076937054	0.0112192886891747	transport along microtubule	Primary microcephaly	23.3333333333333	0.0000000167978671201917	NA	New	Gene in PPI	NA	NA	NA	NA
ENSG00000007168	PAFAH1B1*	17p13.3	0.00000000000100753069801885	100	60	0	4221	2504	High Confidence	Validated	BP	GO:0060996	dendritic spine development	12/248	0.00000000746208119977839	0.00000660207634150393	dendrite development	Hypotonia	38.3333333333333	0.00000000305020354731641	HP:0001252	Previously identified relationship gene-phenotype	Gene in PPI	NA	NA	NA	NA
ENSG00000007168	PAFAH1B1*	17p13.3	0.00000000000100753069801885	100	60	0	4221	2504	High Confidence	Validated	BP	GO:0048639	positive regulation of developmental growth	8/248	0.00227504337696324	0.0419342630785048	developmental growth involved in morphogenesis	Micrognathia	41.6666666666667	0.000000000000742683749353844	NA	New	Gene in PPI	NA	NA	NA	NA
ENSG00000007168	PAFAH1B1*	17p13.3	0.00000000000100753069801885	100	60	0	4221	2504	High Confidence	Validated	BP	GO:0060998	regulation of dendritic spine development	9/248	0.000000103335477373668	0.0000333995809696406	dendrite development	Polyhydramnios	15	0.0000000011705958755722	HP:0001561	Previously identified relationship gene-phenotype	Gene in PPI	NA	NA	NA	NA
ENSG00000007168	PAFAH1B1*	17p13.3	0.00000000000100753069801885	100	60	0	4221	2504	High Confidence	Validated	BP	GO:0050772	positive regulation of axonogenesis	6/248	0.000630340287932777	0.0202797661726736	regulation of nervous system development	Anteverted nares	25	0.0000000000814336238856137	HP:0000463	Previously identified relationship gene-phenotype	Gene in PPI	NA	NA	NA	NA
ENSG00000007168	PAFAH1B1*	17p13.3	0.00000000000100753069801885	100	60	0	4221	2504	High Confidence	Validated	BP	GO:0042490	mechanoreceptor differentiation	5/248	0.00193871191734469	0.0387632851722195	gliogenesis	Low-set ears	30	0.0000001280481352276	HP:0000369	Previously identified relationship gene-phenotype	Gene in PPI	NA	NA	NA	NA
ENSG00000007168	PAFAH1B1*	17p13.3	0.00000000000100753069801885	100	60	0	4221	2504	High Confidence	Validated	BP	GO:0050772	positive regulation of axonogenesis	6/248	0.000630340287932777	0.0202797661726736	regulation of nervous system development	Micrognathia	41.6666666666667	0.000000000000742683749353844	NA	New	Gene in PPI	NA	NA	NA	NA
ENSG00000007168	PAFAH1B1*	17p13.3	0.00000000000100753069801885	100	60	0	4221	2504	High Confidence	Validated	BP	GO:0051403	stress-activated MAPK cascade	10/248	0.001365211131298	0.0323308528618363	regulation of stress-activated MAPK cascade	Anteverted nares	25	0.0000000000814336238856137	HP:0000463	Previously identified relationship gene-phenotype	Gene in PPI	NA	NA	NA	NA
ENSG00000007168	PAFAH1B1*	17p13.3	0.00000000000100753069801885	100	60	0	4221	2504	High Confidence	Validated	BP	GO:0021953	central nervous system neuron differentiation	8/248	0.00145194827371633	0.0335846074554386	gliogenesis	Lissencephaly	51.6666666666667	0.000000000000000000000000000000000000000000000000000000887620782881783	HP:0001339	Previously identified relationship gene-phenotype	Gene in PPI	NA	NA	NA	NA
ENSG00000007168	PAFAH1B1*	17p13.3	0.00000000000100753069801885	100	60	0	4221	2504	High Confidence	Validated	BP	GO:0060999	positive regulation of dendritic spine development	7/248	0.00000119427948797625	0.00023480861710822	dendrite development	Frontal bossing	23.3333333333333	0.0000000294883677897877	HP:0002007	Previously identified relationship gene-phenotype	Gene in PPI	NA	NA	NA	NA
ENSG00000007168	PAFAH1B1*	17p13.3	0.00000000000100753069801885	100	60	0	4221	2504	High Confidence	Validated	BP	GO:0050769	positive regulation of neurogenesis	13/248	0.0000100569182389305	0.00131820124620648	regulation of nervous system development	Hypotonia	38.3333333333333	0.00000000305020354731641	HP:0001252	Previously identified relationship gene-phenotype	Gene in PPI	NA	NA	NA	NA
ENSG00000007168	PAFAH1B1*	17p13.3	0.00000000000100753069801885	100	60	0	4221	2504	High Confidence	Validated	BP	GO:0050807	regulation of synapse organization	13/248	0.00000501631952988062	0.000739698117343646	regulation of synapse organization	Lissencephaly	51.6666666666667	0.000000000000000000000000000000000000000000000000000000887620782881783	HP:0001339	Previously identified relationship gene-phenotype	Gene in PPI	NA	NA	NA	NA
ENSG00000007168	PAFAH1B1*	17p13.3	0.00000000000100753069801885	100	60	0	4221	2504	High Confidence	Validated	BP	GO:0042490	mechanoreceptor differentiation	5/248	0.00193871191734469	0.0387632851722195	gliogenesis	Hypoplasia of the corpus callosum	20	0.000000000751993514779505	HP:0002079	Previously identified relationship gene-phenotype	Gene in PPI	NA	NA	NA	NA
ENSG00000007168	PAFAH1B1*	17p13.3	0.00000000000100753069801885	100	60	0	4221	2504	High Confidence	Validated	BP	GO:0050767	regulation of neurogenesis	16/248	0.0000300622598041156	0.0028515085755827	regulation of nervous system development	Patent ductus arteriosus	16.6666666666667	0.0000000594774910423941	NA	New	Gene in PPI	NA	NA	NA	NA
ENSG00000007168	PAFAH1B1*	17p13.3	0.00000000000100753069801885	100	60	0	4221	2504	High Confidence	Validated	BP	GO:0032535	regulation of cellular component size	13/248	0.00186755275665104	0.0378085951511643	regulation of synapse organization	Frontal bossing	23.3333333333333	0.0000000294883677897877	HP:0002007	Previously identified relationship gene-phenotype	Gene in PPI	NA	NA	NA	NA
ENSG00000007168	PAFAH1B1*	17p13.3	0.00000000000100753069801885	100	60	0	4221	2504	High Confidence	Validated	BP	GO:0071763	nuclear membrane organization	4/248	0.000908971429686072	0.0245561060279314	regulation of mitochondrion organization	Small for gestational age	31.6666666666667	0.00000000418923199098866	NA	New	Gene in PPI	NA	NA	NA	NA
ENSG00000007168	PAFAH1B1*	17p13.3	0.00000000000100753069801885	100	60	0	4221	2504	High Confidence	Validated	BP	GO:0002573	myeloid leukocyte differentiation	9/248	0.00186959710411239	0.0378085951511643	gliogenesis	Small for gestational age	31.6666666666667	0.00000000418923199098866	NA	New	Gene in PPI	NA	NA	NA	NA
ENSG00000007168	PAFAH1B1*	17p13.3	0.00000000000100753069801885	100	60	0	4221	2504	High Confidence	Validated	BP	GO:0060119	inner ear receptor cell development	4/248	0.00292373941203502	0.0489957999655637	gliogenesis	Cryptorchidism	23.3333333333333	0.00000000203209500319883	NA	New	Gene in PPI	NA	NA	NA	NA
ENSG00000007168	PAFAH1B1*	17p13.3	0.00000000000100753069801885	100	60	0	4221	2504	High Confidence	Validated	BP	GO:0008090	retrograde axonal transport	3/248	0.00255964703439457	0.0450676161926487	axo-dendritic transport	Micrognathia	41.6666666666667	0.000000000000742683749353844	NA	New	Gene in PPI	NA	NA	NA	NA
ENSG00000007168	PAFAH1B1*	17p13.3	0.00000000000100753069801885	100	60	0	4221	2504	High Confidence	Validated	CC	GO:0005874	microtubule	14/252	0.00142079103899636	0.0206749592571195	kinesin complex	EEG abnormality	36.6666666666667	0.0000000000185879049708559	HP:0002353	Previously identified relationship gene-phenotype	Gene in PPI	NA	NA	NA	NA
ENSG00000007168	PAFAH1B1*	17p13.3	0.00000000000100753069801885	100	60	0	4221	2504	High Confidence	Validated	BP	GO:0099111	microtubule-based transport	10/248	0.000229588076937054	0.0112192886891747	transport along microtubule	Low-set ears	30	0.0000001280481352276	HP:0000369	Previously identified relationship gene-phenotype	Gene in PPI	NA	NA	NA	NA
ENSG00000007168	PAFAH1B1*	17p13.3	0.00000000000100753069801885	100	60	0	4221	2504	High Confidence	Validated	CC	GO:0030427	site of polarized growth	10/252	0.000136347434380518	0.00408616285405975	growth cone	Hypotonia	38.3333333333333	0.00000000305020354731641	HP:0001252	Previously identified relationship gene-phenotype	Gene in PPI	NA	NA	NA	NA
ENSG00000007168	PAFAH1B1*	17p13.3	0.00000000000100753069801885	100	60	0	4221	2504	High Confidence	Validated	BP	GO:0021537	telencephalon development	10/248	0.00179518753109806	0.0367235183384743	gliogenesis	Patent ductus arteriosus	16.6666666666667	0.0000000594774910423941	NA	New	Gene in PPI	NA	NA	NA	NA
ENSG00000007168	PAFAH1B1*	17p13.3	0.00000000000100753069801885	100	60	0	4221	2504	High Confidence	Validated	BP	GO:0030010	establishment of cell polarity	9/248	0.00012395240204295	0.00797577365145454	establishment of cell polarity	EEG abnormality	36.6666666666667	0.0000000000185879049708559	HP:0002353	Previously identified relationship gene-phenotype	Gene in PPI	NA	NA	NA	NA
ENSG00000007168	PAFAH1B1*	17p13.3	0.00000000000100753069801885	100	60	0	4221	2504	High Confidence	Validated	BP	GO:0098930	axonal transport	5/248	0.00158044048588894	0.0351101940283082	axo-dendritic transport	Lissencephaly	51.6666666666667	0.000000000000000000000000000000000000000000000000000000887620782881783	HP:0001339	Previously identified relationship gene-phenotype	Gene in PPI	NA	NA	NA	NA
ENSG00000007168	PAFAH1B1*	17p13.3	0.00000000000100753069801885	100	60	0	4221	2504	High Confidence	Validated	BP	GO:0050767	regulation of neurogenesis	16/248	0.0000300622598041156	0.0028515085755827	regulation of nervous system development	Lissencephaly	51.6666666666667	0.000000000000000000000000000000000000000000000000000000887620782881783	HP:0001339	Previously identified relationship gene-phenotype	Gene in PPI	NA	NA	NA	NA
ENSG00000007168	PAFAH1B1*	17p13.3	0.00000000000100753069801885	100	60	0	4221	2504	High Confidence	Validated	BP	GO:0099173	postsynapse organization	11/248	0.0000153006732710169	0.0018672097484872	postsynapse organization	Hydrocephalus	18.3333333333333	0.0000000656300391497742	NA	New	Gene in PPI	NA	NA	NA	NA
ENSG00000007168	PAFAH1B1*	17p13.3	0.00000000000100753069801885	100	60	0	4221	2504	High Confidence	Validated	BP	GO:0060998	regulation of dendritic spine development	9/248	0.000000103335477373668	0.0000333995809696406	dendrite development	Micrognathia	41.6666666666667	0.000000000000742683749353844	NA	New	Gene in PPI	NA	NA	NA	NA
ENSG00000007168	PAFAH1B1*	17p13.3	0.00000000000100753069801885	100	60	0	4221	2504	High Confidence	Validated	BP	GO:0042249	establishment of planar polarity of embryonic epithelium	3/248	0.000928555778109718	0.0247098060919341	epithelial tube morphogenesis	Hypotonia	38.3333333333333	0.00000000305020354731641	HP:0001252	Previously identified relationship gene-phenotype	Gene in PPI	NA	NA	NA	NA
ENSG00000007168	PAFAH1B1*	17p13.3	0.00000000000100753069801885	100	60	0	4221	2504	High Confidence	Validated	BP	GO:0021537	telencephalon development	10/248	0.00179518753109806	0.0367235183384743	gliogenesis	EEG abnormality	36.6666666666667	0.0000000000185879049708559	HP:0002353	Previously identified relationship gene-phenotype	Gene in PPI	NA	NA	NA	NA
ENSG00000007168	PAFAH1B1*	17p13.3	0.00000000000100753069801885	100	60	0	4221	2504	High Confidence	Validated	BP	GO:0030099	myeloid cell differentiation	13/248	0.00178362336416185	0.0367235183384743	gliogenesis	Frontal bossing	23.3333333333333	0.0000000294883677897877	HP:0002007	Previously identified relationship gene-phenotype	Gene in PPI	NA	NA	NA	NA
ENSG00000007168	PAFAH1B1*	17p13.3	0.00000000000100753069801885	100	60	0	4221	2504	High Confidence	Validated	BP	GO:0050808	synapse organization	17/248	0.0000571038716055582	0.00469978143283885	postsynapse organization	Myopia	11.6666666666667	0.000000961101336627151	NA	New	Gene in PPI	NA	NA	NA	NA
ENSG00000007168	PAFAH1B1*	17p13.3	0.00000000000100753069801885	100	60	0	4221	2504	High Confidence	Validated	BP	GO:0030900	forebrain development	14/248	0.00055885186311913	0.0186864261549649	gliogenesis	Patent ductus arteriosus	16.6666666666667	0.0000000594774910423941	NA	New	Gene in PPI	NA	NA	NA	NA
ENSG00000007168	PAFAH1B1*	17p13.3	0.00000000000100753069801885	100	60	0	4221	2504	High Confidence	Validated	BP	GO:0008361	regulation of cell size	9/248	0.000707851161883167	0.0215274168816223	regulation of synapse organization	Myopia	11.6666666666667	0.000000961101336627151	NA	New	Gene in PPI	NA	NA	NA	NA
ENSG00000007168	PAFAH1B1*	17p13.3	0.00000000000100753069801885	100	60	0	4221	2504	High Confidence	Validated	BP	GO:0042249	establishment of planar polarity of embryonic epithelium	3/248	0.000928555778109718	0.0247098060919341	epithelial tube morphogenesis	Polyhydramnios	15	0.0000000011705958755722	HP:0001561	Previously identified relationship gene-phenotype	Gene in PPI	NA	NA	NA	NA
ENSG00000007168	PAFAH1B1*	17p13.3	0.00000000000100753069801885	100	60	0	4221	2504	High Confidence	Validated	BP	GO:0008347	glial cell migration	6/248	0.0000693134496715088	0.0053326151823363	gliogenesis	Cryptorchidism	23.3333333333333	0.00000000203209500319883	NA	New	Gene in PPI	NA	NA	NA	NA
ENSG00000007168	PAFAH1B1*	17p13.3	0.00000000000100753069801885	100	60	0	4221	2504	High Confidence	Validated	BP	GO:0060999	positive regulation of dendritic spine development	7/248	0.00000119427948797625	0.00023480861710822	dendrite development	Low-set ears	30	0.0000001280481352276	HP:0000369	Previously identified relationship gene-phenotype	Gene in PPI	NA	NA	NA	NA
ENSG00000007168	PAFAH1B1*	17p13.3	0.00000000000100753069801885	100	60	0	4221	2504	High Confidence	Validated	BP	GO:0010769	regulation of cell morphogenesis involved in differentiation	7/248	0.000287750784280961	0.0118412793670968	regulation of nervous system development	Patent ductus arteriosus	16.6666666666667	0.0000000594774910423941	NA	New	Gene in PPI	NA	NA	NA	NA
ENSG00000007168	PAFAH1B1*	17p13.3	0.00000000000100753069801885	100	60	0	4221	2504	High Confidence	Validated	BP	GO:0007254	JNK cascade	8/248	0.0017597974747513	0.0366348427243814	regulation of stress-activated MAPK cascade	Anteverted nares	25	0.0000000000814336238856137	HP:0000463	Previously identified relationship gene-phenotype	Gene in PPI	NA	NA	NA	NA
ENSG00000007168	PAFAH1B1*	17p13.3	0.00000000000100753069801885	100	60	0	4221	2504	High Confidence	Validated	BP	GO:0007097	nuclear migration	3/248	0.00221549656337822	0.0419285686513129	axo-dendritic transport	EEG abnormality	36.6666666666667	0.0000000000185879049708559	HP:0002353	Previously identified relationship gene-phenotype	Gene in PPI	NA	NA	NA	NA
ENSG00000007168	PAFAH1B1*	17p13.3	0.00000000000100753069801885	100	60	0	4221	2504	High Confidence	Validated	BP	GO:0030705	cytoskeleton-dependent intracellular transport	10/248	0.000282842080257799	0.0118412793670968	axo-dendritic transport	Cryptorchidism	23.3333333333333	0.00000000203209500319883	NA	New	Gene in PPI	NA	NA	NA	NA
ENSG00000007168	PAFAH1B1*	17p13.3	0.00000000000100753069801885	100	60	0	4221	2504	High Confidence	Validated	BP	GO:0032535	regulation of cellular component size	13/248	0.00186755275665104	0.0378085951511643	regulation of synapse organization	Lissencephaly	51.6666666666667	0.000000000000000000000000000000000000000000000000000000887620782881783	HP:0001339	Previously identified relationship gene-phenotype	Gene in PPI	NA	NA	NA	NA
ENSG00000007168	PAFAH1B1*	17p13.3	0.00000000000100753069801885	100	60	0	4221	2504	High Confidence	Validated	BP	GO:0098930	axonal transport	5/248	0.00158044048588894	0.0351101940283082	axo-dendritic transport	Hypoplasia of the corpus callosum	20	0.000000000751993514779505	HP:0002079	Previously identified relationship gene-phenotype	Gene in PPI	NA	NA	NA	NA
ENSG00000007168	PAFAH1B1*	17p13.3	0.00000000000100753069801885	100	60	0	4221	2504	High Confidence	Validated	BP	GO:0030397	membrane disassembly	3/248	0.0004623708006256	0.0165285885193333	cellular component disassembly	Patent ductus arteriosus	16.6666666666667	0.0000000594774910423941	NA	New	Gene in PPI	NA	NA	NA	NA
ENSG00000007168	PAFAH1B1*	17p13.3	0.00000000000100753069801885	100	60	0	4221	2504	High Confidence	Validated	BP	GO:0007163	establishment or maintenance of cell polarity	11/248	0.000162860734613529	0.00914863713963938	establishment of cell polarity	Low-set ears	30	0.0000001280481352276	HP:0000369	Previously identified relationship gene-phenotype	Gene in PPI	NA	NA	NA	NA
ENSG00000007168	PAFAH1B1*	17p13.3	0.00000000000100753069801885	100	60	0	4221	2504	High Confidence	Validated	BP	GO:0042491	inner ear auditory receptor cell differentiation	4/248	0.00155699820804249	0.0351101940283082	gliogenesis	Patent ductus arteriosus	16.6666666666667	0.0000000594774910423941	NA	New	Gene in PPI	NA	NA	NA	NA
ENSG00000007168	PAFAH1B1*	17p13.3	0.00000000000100753069801885	100	60	0	4221	2504	High Confidence	Validated	BP	GO:0021537	telencephalon development	10/248	0.00179518753109806	0.0367235183384743	gliogenesis	Micrognathia	41.6666666666667	0.000000000000742683749353844	NA	New	Gene in PPI	NA	NA	NA	NA
ENSG00000007168	PAFAH1B1*	17p13.3	0.00000000000100753069801885	100	60	0	4221	2504	High Confidence	Validated	BP	GO:0050773	regulation of dendrite development	6/248	0.00249344512090042	0.0445382097463492	dendrite development	Hydrocephalus	18.3333333333333	0.0000000656300391497742	NA	New	Gene in PPI	NA	NA	NA	NA
ENSG00000007168	PAFAH1B1*	17p13.3	0.00000000000100753069801885	100	60	0	4221	2504	High Confidence	Validated	BP	GO:0010975	regulation of neuron projection development	16/248	0.000308024571730342	0.0122483029140863	dendrite development	Hydrocephalus	18.3333333333333	0.0000000656300391497742	NA	New	Gene in PPI	NA	NA	NA	NA
ENSG00000007168	PAFAH1B1*	17p13.3	0.00000000000100753069801885	100	60	0	4221	2504	High Confidence	Validated	BP	GO:0008347	glial cell migration	6/248	0.0000693134496715088	0.0053326151823363	gliogenesis	Hydrocephalus	18.3333333333333	0.0000000656300391497742	NA	New	Gene in PPI	NA	NA	NA	NA
ENSG00000007168	PAFAH1B1*	17p13.3	0.00000000000100753069801885	100	60	0	4221	2504	High Confidence	Validated	BP	GO:0030900	forebrain development	14/248	0.00055885186311913	0.0186864261549649	gliogenesis	Small for gestational age	31.6666666666667	0.00000000418923199098866	NA	New	Gene in PPI	NA	NA	NA	NA
ENSG00000007168	PAFAH1B1*	17p13.3	0.00000000000100753069801885	100	60	0	4221	2504	High Confidence	Validated	BP	GO:0060996	dendritic spine development	12/248	0.00000000746208119977839	0.00000660207634150393	dendrite development	Frontal bossing	23.3333333333333	0.0000000294883677897877	HP:0002007	Previously identified relationship gene-phenotype	Gene in PPI	NA	NA	NA	NA
ENSG00000007168	PAFAH1B1*	17p13.3	0.00000000000100753069801885	100	60	0	4221	2504	High Confidence	Validated	BP	GO:0008361	regulation of cell size	9/248	0.000707851161883167	0.0215274168816223	regulation of synapse organization	Low-set ears	30	0.0000001280481352276	HP:0000369	Previously identified relationship gene-phenotype	Gene in PPI	NA	NA	NA	NA
ENSG00000007168	PAFAH1B1*	17p13.3	0.00000000000100753069801885	100	60	0	4221	2504	High Confidence	Validated	BP	GO:0008361	regulation of cell size	9/248	0.000707851161883167	0.0215274168816223	regulation of synapse organization	Small for gestational age	31.6666666666667	0.00000000418923199098866	NA	New	Gene in PPI	NA	NA	NA	NA
ENSG00000007168	PAFAH1B1*	17p13.3	0.00000000000100753069801885	100	60	0	4221	2504	High Confidence	Validated	BP	GO:0048639	positive regulation of developmental growth	8/248	0.00227504337696324	0.0419342630785048	developmental growth involved in morphogenesis	Primary microcephaly	23.3333333333333	0.0000000167978671201917	NA	New	Gene in PPI	NA	NA	NA	NA
ENSG00000007168	PAFAH1B1*	17p13.3	0.00000000000100753069801885	100	60	0	4221	2504	High Confidence	Validated	BP	GO:0001738	morphogenesis of a polarized epithelium	7/248	0.000252699871128401	0.0112817654916641	epithelial tube morphogenesis	Lissencephaly	51.6666666666667	0.000000000000000000000000000000000000000000000000000000887620782881783	HP:0001339	Previously identified relationship gene-phenotype	Gene in PPI	NA	NA	NA	NA
ENSG00000007168	PAFAH1B1*	17p13.3	0.00000000000100753069801885	100	60	0	4221	2504	High Confidence	Validated	BP	GO:0050775	positive regulation of dendrite morphogenesis	4/248	0.00140758208325145	0.0327725854778083	dendrite development	EEG abnormality	36.6666666666667	0.0000000000185879049708559	HP:0002353	Previously identified relationship gene-phenotype	Gene in PPI	NA	NA	NA	NA
ENSG00000007168	PAFAH1B1*	17p13.3	0.00000000000100753069801885	100	60	0	4221	2504	High Confidence	Validated	BP	GO:0050807	regulation of synapse organization	13/248	0.00000501631952988062	0.000739698117343646	regulation of synapse organization	Small for gestational age	31.6666666666667	0.00000000418923199098866	NA	New	Gene in PPI	NA	NA	NA	NA
ENSG00000007168	PAFAH1B1*	17p13.3	0.00000000000100753069801885	100	60	0	4221	2504	High Confidence	Validated	CC	GO:0032838	plasma membrane bounded cell projection cytoplasm	9/252	0.00273290409397281	0.0303496191488559	dendritic spine	Narrow forehead	18.3333333333333	0.0000000068365612034793	NA	New	Gene in PPI	NA	NA	NA	NA
ENSG00000007168	PAFAH1B1*	17p13.3	0.00000000000100753069801885	100	60	0	4221	2504	High Confidence	Validated	BP	GO:0002573	myeloid leukocyte differentiation	9/248	0.00186959710411239	0.0378085951511643	gliogenesis	Hypotonia	38.3333333333333	0.00000000305020354731641	HP:0001252	Previously identified relationship gene-phenotype	Gene in PPI	NA	NA	NA	NA
ENSG00000007168	PAFAH1B1*	17p13.3	0.00000000000100753069801885	100	60	0	4221	2504	High Confidence	Validated	BP	GO:0008090	retrograde axonal transport	3/248	0.00255964703439457	0.0450676161926487	axo-dendritic transport	Hypoplasia of the corpus callosum	20	0.000000000751993514779505	HP:0002079	Previously identified relationship gene-phenotype	Gene in PPI	NA	NA	NA	NA
ENSG00000007168	PAFAH1B1*	17p13.3	0.00000000000100753069801885	100	60	0	4221	2504	High Confidence	Validated	BP	GO:0060998	regulation of dendritic spine development	9/248	0.000000103335477373668	0.0000333995809696406	dendrite development	Small for gestational age	31.6666666666667	0.00000000418923199098866	NA	New	Gene in PPI	NA	NA	NA	NA
ENSG00000007168	PAFAH1B1*	17p13.3	0.00000000000100753069801885	100	60	0	4221	2504	High Confidence	Validated	BP	GO:0042491	inner ear auditory receptor cell differentiation	4/248	0.00155699820804249	0.0351101940283082	gliogenesis	Hypotonia	38.3333333333333	0.00000000305020354731641	HP:0001252	Previously identified relationship gene-phenotype	Gene in PPI	NA	NA	NA	NA
ENSG00000007168	PAFAH1B1*	17p13.3	0.00000000000100753069801885	100	60	0	4221	2504	High Confidence	Validated	CC	GO:0032838	plasma membrane bounded cell projection cytoplasm	9/252	0.00273290409397281	0.0303496191488559	dendritic spine	Small for gestational age	31.6666666666667	0.00000000418923199098866	NA	New	Gene in PPI	NA	NA	NA	NA
ENSG00000007168	PAFAH1B1*	17p13.3	0.00000000000100753069801885	100	60	0	4221	2504	High Confidence	Validated	BP	GO:0045773	positive regulation of axon extension	5/248	0.000223274313193127	0.0111291238646546	regulation of nervous system development	Frontal bossing	23.3333333333333	0.0000000294883677897877	HP:0002007	Previously identified relationship gene-phenotype	Gene in PPI	NA	NA	NA	NA
ENSG00000007168	PAFAH1B1*	17p13.3	0.00000000000100753069801885	100	60	0	4221	2504	High Confidence	Validated	BP	GO:0021953	central nervous system neuron differentiation	8/248	0.00145194827371633	0.0335846074554386	gliogenesis	Myopia	11.6666666666667	0.000000961101336627151	NA	New	Gene in PPI	NA	NA	NA	NA
ENSG00000007168	PAFAH1B1*	17p13.3	0.00000000000100753069801885	100	60	0	4221	2504	High Confidence	Validated	CC	GO:0120111	neuron projection cytoplasm	7/252	0.000200808376486466	0.00529632092983055	dendritic spine	Lissencephaly	51.6666666666667	0.000000000000000000000000000000000000000000000000000000887620782881783	HP:0001339	Previously identified relationship gene-phenotype	Gene in PPI	NA	NA	NA	NA
ENSG00000007168	PAFAH1B1*	17p13.3	0.00000000000100753069801885	100	60	0	4221	2504	High Confidence	Validated	CC	GO:0150034	distal axon	12/252	0.000456937343698678	0.00876488904731101	dendritic spine	Hydrocephalus	18.3333333333333	0.0000000656300391497742	NA	New	Gene in PPI	NA	NA	NA	NA
ENSG00000007168	PAFAH1B1*	17p13.3	0.00000000000100753069801885	100	60	0	4221	2504	High Confidence	Validated	BP	GO:0043087	regulation of GTPase activity	12/248	0.00243117855115656	0.0438976576150157	regulation of DNA binding	Lissencephaly	51.6666666666667	0.000000000000000000000000000000000000000000000000000000887620782881783	HP:0001339	Previously identified relationship gene-phenotype	Gene in PPI	NA	NA	NA	NA
ENSG00000007168	PAFAH1B1*	17p13.3	0.00000000000100753069801885	100	60	0	4221	2504	High Confidence	Validated	BP	GO:0060998	regulation of dendritic spine development	9/248	0.000000103335477373668	0.0000333995809696406	dendrite development	Frontal bossing	23.3333333333333	0.0000000294883677897877	HP:0002007	Previously identified relationship gene-phenotype	Gene in PPI	NA	NA	NA	NA
ENSG00000007168	PAFAH1B1*	17p13.3	0.00000000000100753069801885	100	60	0	4221	2504	High Confidence	Validated	BP	GO:0002573	myeloid leukocyte differentiation	9/248	0.00186959710411239	0.0378085951511643	gliogenesis	Frontal bossing	23.3333333333333	0.0000000294883677897877	HP:0002007	Previously identified relationship gene-phenotype	Gene in PPI	NA	NA	NA	NA
ENSG00000007168	PAFAH1B1*	17p13.3	0.00000000000100753069801885	100	60	0	4221	2504	High Confidence	Validated	BP	GO:0010769	regulation of cell morphogenesis involved in differentiation	7/248	0.000287750784280961	0.0118412793670968	regulation of nervous system development	Sacral dimple	20	0.000000000634346939984162	HP:0000960	Previously identified relationship gene-phenotype	Gene in PPI	NA	NA	NA	NA
ENSG00000007168	PAFAH1B1*	17p13.3	0.00000000000100753069801885	100	60	0	4221	2504	High Confidence	Validated	BP	GO:0050767	regulation of neurogenesis	16/248	0.0000300622598041156	0.0028515085755827	regulation of nervous system development	Anteverted nares	25	0.0000000000814336238856137	HP:0000463	Previously identified relationship gene-phenotype	Gene in PPI	NA	NA	NA	NA
ENSG00000007168	PAFAH1B1*	17p13.3	0.00000000000100753069801885	100	60	0	4221	2504	High Confidence	Validated	BP	GO:0060113	inner ear receptor cell differentiation	5/248	0.0013703384937201	0.0323308528618363	gliogenesis	Hypoplasia of the corpus callosum	20	0.000000000751993514779505	HP:0002079	Previously identified relationship gene-phenotype	Gene in PPI	NA	NA	NA	NA
ENSG00000007168	PAFAH1B1*	17p13.3	0.00000000000100753069801885	100	60	0	4221	2504	High Confidence	Validated	CC	GO:0032838	plasma membrane bounded cell projection cytoplasm	9/252	0.00273290409397281	0.0303496191488559	dendritic spine	Low-set ears	30	0.0000001280481352276	HP:0000369	Previously identified relationship gene-phenotype	Gene in PPI	NA	NA	NA	NA
ENSG00000007168	PAFAH1B1*	17p13.3	0.00000000000100753069801885	100	60	0	4221	2504	High Confidence	Validated	BP	GO:0050807	regulation of synapse organization	13/248	0.00000501631952988062	0.000739698117343646	regulation of synapse organization	Cryptorchidism	23.3333333333333	0.00000000203209500319883	NA	New	Gene in PPI	NA	NA	NA	NA
ENSG00000007168	PAFAH1B1*	17p13.3	0.00000000000100753069801885	100	60	0	4221	2504	High Confidence	Validated	BP	GO:0010769	regulation of cell morphogenesis involved in differentiation	7/248	0.000287750784280961	0.0118412793670968	regulation of nervous system development	Small for gestational age	31.6666666666667	0.00000000418923199098866	NA	New	Gene in PPI	NA	NA	NA	NA
ENSG00000007168	PAFAH1B1*	17p13.3	0.00000000000100753069801885	100	60	0	4221	2504	High Confidence	Validated	BP	GO:0010769	regulation of cell morphogenesis involved in differentiation	7/248	0.000287750784280961	0.0118412793670968	regulation of nervous system development	Myopia	11.6666666666667	0.000000961101336627151	NA	New	Gene in PPI	NA	NA	NA	NA
ENSG00000007168	PAFAH1B1*	17p13.3	0.00000000000100753069801885	100	60	0	4221	2504	High Confidence	Validated	BP	GO:0048639	positive regulation of developmental growth	8/248	0.00227504337696324	0.0419342630785048	developmental growth involved in morphogenesis	Patent ductus arteriosus	16.6666666666667	0.0000000594774910423941	NA	New	Gene in PPI	NA	NA	NA	NA
ENSG00000007168	PAFAH1B1*	17p13.3	0.00000000000100753069801885	100	60	0	4221	2504	High Confidence	Validated	BP	GO:0051081	nuclear membrane disassembly	3/248	0.00035019838968785	0.013471218490275	cellular component disassembly	Polyhydramnios	15	0.0000000011705958755722	HP:0001561	Previously identified relationship gene-phenotype	Gene in PPI	NA	NA	NA	NA
ENSG00000007168	PAFAH1B1*	17p13.3	0.00000000000100753069801885	100	60	0	4221	2504	High Confidence	Validated	BP	GO:0002573	myeloid leukocyte differentiation	9/248	0.00186959710411239	0.0378085951511643	gliogenesis	Cryptorchidism	23.3333333333333	0.00000000203209500319883	NA	New	Gene in PPI	NA	NA	NA	NA
ENSG00000007168	PAFAH1B1*	17p13.3	0.00000000000100753069801885	100	60	0	4221	2504	High Confidence	Validated	BP	GO:0042490	mechanoreceptor differentiation	5/248	0.00193871191734469	0.0387632851722195	gliogenesis	Micrognathia	41.6666666666667	0.000000000000742683749353844	NA	New	Gene in PPI	NA	NA	NA	NA
ENSG00000007168	PAFAH1B1*	17p13.3	0.00000000000100753069801885	100	60	0	4221	2504	High Confidence	Validated	BP	GO:0051962	positive regulation of nervous system development	15/248	0.00000368842931151582	0.000593334151520658	regulation of nervous system development	EEG abnormality	36.6666666666667	0.0000000000185879049708559	HP:0002353	Previously identified relationship gene-phenotype	Gene in PPI	NA	NA	NA	NA
ENSG00000007168	PAFAH1B1*	17p13.3	0.00000000000100753069801885	100	60	0	4221	2504	High Confidence	Validated	BP	GO:0060998	regulation of dendritic spine development	9/248	0.000000103335477373668	0.0000333995809696406	dendrite development	Primary microcephaly	23.3333333333333	0.0000000167978671201917	NA	New	Gene in PPI	NA	NA	NA	NA
ENSG00000007168	PAFAH1B1*	17p13.3	0.00000000000100753069801885	100	60	0	4221	2504	High Confidence	Validated	BP	GO:0050772	positive regulation of axonogenesis	6/248	0.000630340287932777	0.0202797661726736	regulation of nervous system development	Patent ductus arteriosus	16.6666666666667	0.0000000594774910423941	NA	New	Gene in PPI	NA	NA	NA	NA
ENSG00000007168	PAFAH1B1*	17p13.3	0.00000000000100753069801885	100	60	0	4221	2504	High Confidence	Validated	BP	GO:0022604	regulation of cell morphogenesis	12/248	0.000893998686558695	0.0245561060279314	regulation of nervous system development	Small for gestational age	31.6666666666667	0.00000000418923199098866	NA	New	Gene in PPI	NA	NA	NA	NA
ENSG00000007168	PAFAH1B1*	17p13.3	0.00000000000100753069801885	100	60	0	4221	2504	High Confidence	Validated	BP	GO:0008361	regulation of cell size	9/248	0.000707851161883167	0.0215274168816223	regulation of synapse organization	Hypoplasia of the corpus callosum	20	0.000000000751993514779505	HP:0002079	Previously identified relationship gene-phenotype	Gene in PPI	NA	NA	NA	NA
ENSG00000007168	PAFAH1B1*	17p13.3	0.00000000000100753069801885	100	60	0	4221	2504	High Confidence	Validated	BP	GO:0002573	myeloid leukocyte differentiation	9/248	0.00186959710411239	0.0378085951511643	gliogenesis	EEG abnormality	36.6666666666667	0.0000000000185879049708559	HP:0002353	Previously identified relationship gene-phenotype	Gene in PPI	NA	NA	NA	NA
ENSG00000007168	PAFAH1B1*	17p13.3	0.00000000000100753069801885	100	60	0	4221	2504	High Confidence	Validated	CC	GO:0005871	kinesin complex	6/252	0.0000427095198363623	0.00200260193010499	kinesin complex	Hydrocephalus	18.3333333333333	0.0000000656300391497742	NA	New	Gene in PPI	NA	NA	NA	NA
ENSG00000007168	PAFAH1B1*	17p13.3	0.00000000000100753069801885	100	60	0	4221	2504	High Confidence	Validated	BP	GO:0042249	establishment of planar polarity of embryonic epithelium	3/248	0.000928555778109718	0.0247098060919341	epithelial tube morphogenesis	Low-set ears	30	0.0000001280481352276	HP:0000369	Previously identified relationship gene-phenotype	Gene in PPI	NA	NA	NA	NA
ENSG00000007168	PAFAH1B1*	17p13.3	0.00000000000100753069801885	100	60	0	4221	2504	High Confidence	Validated	BP	GO:0010970	transport along microtubule	10/248	0.0000424139005064463	0.00375256984730784	transport along microtubule	Micrognathia	41.6666666666667	0.000000000000742683749353844	NA	New	Gene in PPI	NA	NA	NA	NA
ENSG00000007168	PAFAH1B1*	17p13.3	0.00000000000100753069801885	100	60	0	4221	2504	High Confidence	Validated	BP	GO:0070302	regulation of stress-activated protein kinase signaling cascade	10/248	0.000282842080257799	0.0118412793670968	regulation of stress-activated MAPK cascade	Lissencephaly	51.6666666666667	0.000000000000000000000000000000000000000000000000000000887620782881783	HP:0001339	Previously identified relationship gene-phenotype	Gene in PPI	NA	NA	NA	NA
ENSG00000007168	PAFAH1B1*	17p13.3	0.00000000000100753069801885	100	60	0	4221	2504	High Confidence	Validated	BP	GO:0061003	positive regulation of dendritic spine morphogenesis	4/248	0.000123185502780468	0.00797577365145454	dendrite development	Patent ductus arteriosus	16.6666666666667	0.0000000594774910423941	NA	New	Gene in PPI	NA	NA	NA	NA
ENSG00000007168	PAFAH1B1*	17p13.3	0.00000000000100753069801885	100	60	0	4221	2504	High Confidence	Validated	BP	GO:0071763	nuclear membrane organization	4/248	0.000908971429686072	0.0245561060279314	regulation of mitochondrion organization	Narrow forehead	18.3333333333333	0.0000000068365612034793	NA	New	Gene in PPI	NA	NA	NA	NA
ENSG00000007168	PAFAH1B1*	17p13.3	0.00000000000100753069801885	100	60	0	4221	2504	High Confidence	Validated	CC	GO:0032838	plasma membrane bounded cell projection cytoplasm	9/252	0.00273290409397281	0.0303496191488559	dendritic spine	Micrognathia	41.6666666666667	0.000000000000742683749353844	NA	New	Gene in PPI	NA	NA	NA	NA
ENSG00000007168	PAFAH1B1*	17p13.3	0.00000000000100753069801885	100	60	0	4221	2504	High Confidence	Validated	BP	GO:0106027	neuron projection organization	10/248	0.000000427641130366355	0.0000945888725229082	dendrite development	Micrognathia	41.6666666666667	0.000000000000742683749353844	NA	New	Gene in PPI	NA	NA	NA	NA
ENSG00000007168	PAFAH1B1*	17p13.3	0.00000000000100753069801885	100	60	0	4221	2504	High Confidence	Validated	BP	GO:0008347	glial cell migration	6/248	0.0000693134496715088	0.0053326151823363	gliogenesis	Patent ductus arteriosus	16.6666666666667	0.0000000594774910423941	NA	New	Gene in PPI	NA	NA	NA	NA
ENSG00000007168	PAFAH1B1*	17p13.3	0.00000000000100753069801885	100	60	0	4221	2504	High Confidence	Validated	BP	GO:0051962	positive regulation of nervous system development	15/248	0.00000368842931151582	0.000593334151520658	regulation of nervous system development	Polyhydramnios	15	0.0000000011705958755722	HP:0001561	Previously identified relationship gene-phenotype	Gene in PPI	NA	NA	NA	NA
ENSG00000007168	PAFAH1B1*	17p13.3	0.00000000000100753069801885	100	60	0	4221	2504	High Confidence	Validated	BP	GO:0022411	cellular component disassembly	18/248	0.0000272546149980873	0.0028515085755827	cellular component disassembly	Hypoplasia of the corpus callosum	20	0.000000000751993514779505	HP:0002079	Previously identified relationship gene-phenotype	Gene in PPI	NA	NA	NA	NA
ENSG00000007168	PAFAH1B1*	17p13.3	0.00000000000100753069801885	100	60	0	4221	2504	High Confidence	Validated	BP	GO:0097061	dendritic spine organization	9/248	0.00000168363619028195	0.00031359939354778	dendrite development	Lissencephaly	51.6666666666667	0.000000000000000000000000000000000000000000000000000000887620782881783	HP:0001339	Previously identified relationship gene-phenotype	Gene in PPI	NA	NA	NA	NA
ENSG00000007168	PAFAH1B1*	17p13.3	0.00000000000100753069801885	100	60	0	4221	2504	High Confidence	Validated	BP	GO:0022411	cellular component disassembly	18/248	0.0000272546149980873	0.0028515085755827	cellular component disassembly	Hydrocephalus	18.3333333333333	0.0000000656300391497742	NA	New	Gene in PPI	NA	NA	NA	NA
ENSG00000007168	PAFAH1B1*	17p13.3	0.00000000000100753069801885	100	60	0	4221	2504	High Confidence	Validated	BP	GO:0030705	cytoskeleton-dependent intracellular transport	10/248	0.000282842080257799	0.0118412793670968	axo-dendritic transport	Polyhydramnios	15	0.0000000011705958755722	HP:0001561	Previously identified relationship gene-phenotype	Gene in PPI	NA	NA	NA	NA
ENSG00000007168	PAFAH1B1*	17p13.3	0.00000000000100753069801885	100	60	0	4221	2504	High Confidence	Validated	BP	GO:0032535	regulation of cellular component size	13/248	0.00186755275665104	0.0378085951511643	regulation of synapse organization	Patent ductus arteriosus	16.6666666666667	0.0000000594774910423941	NA	New	Gene in PPI	NA	NA	NA	NA
ENSG00000007168	PAFAH1B1*	17p13.3	0.00000000000100753069801885	100	60	0	4221	2504	High Confidence	Validated	BP	GO:0042063	gliogenesis	14/248	0.0000517430275659942	0.00446630669648911	gliogenesis	Hydrocephalus	18.3333333333333	0.0000000656300391497742	NA	New	Gene in PPI	NA	NA	NA	NA
ENSG00000007168	PAFAH1B1*	17p13.3	0.00000000000100753069801885	100	60	0	4221	2504	High Confidence	Validated	BP	GO:0061003	positive regulation of dendritic spine morphogenesis	4/248	0.000123185502780468	0.00797577365145454	dendrite development	Sacral dimple	20	0.000000000634346939984162	HP:0000960	Previously identified relationship gene-phenotype	Gene in PPI	NA	NA	NA	NA
ENSG00000007168	PAFAH1B1*	17p13.3	0.00000000000100753069801885	100	60	0	4221	2504	High Confidence	Validated	BP	GO:0021537	telencephalon development	10/248	0.00179518753109806	0.0367235183384743	gliogenesis	Low-set ears	30	0.0000001280481352276	HP:0000369	Previously identified relationship gene-phenotype	Gene in PPI	NA	NA	NA	NA
ENSG00000007168	PAFAH1B1*	17p13.3	0.00000000000100753069801885	100	60	0	4221	2504	High Confidence	Validated	CC	GO:0032838	plasma membrane bounded cell projection cytoplasm	9/252	0.00273290409397281	0.0303496191488559	dendritic spine	Frontal bossing	23.3333333333333	0.0000000294883677897877	HP:0002007	Previously identified relationship gene-phenotype	Gene in PPI	NA	NA	NA	NA
ENSG00000007168	PAFAH1B1*	17p13.3	0.00000000000100753069801885	100	60	0	4221	2504	High Confidence	Validated	BP	GO:0032872	regulation of stress-activated MAPK cascade	10/248	0.000249778720670663	0.0112817654916641	regulation of stress-activated MAPK cascade	Small for gestational age	31.6666666666667	0.00000000418923199098866	NA	New	Gene in PPI	NA	NA	NA	NA
ENSG00000007168	PAFAH1B1*	17p13.3	0.00000000000100753069801885	100	60	0	4221	2504	High Confidence	Validated	CC	GO:0032838	plasma membrane bounded cell projection cytoplasm	9/252	0.00273290409397281	0.0303496191488559	dendritic spine	Cryptorchidism	23.3333333333333	0.00000000203209500319883	NA	New	Gene in PPI	NA	NA	NA	NA
ENSG00000007168	PAFAH1B1*	17p13.3	0.00000000000100753069801885	100	60	0	4221	2504	High Confidence	Validated	BP	GO:0050773	regulation of dendrite development	6/248	0.00249344512090042	0.0445382097463492	dendrite development	Polyhydramnios	15	0.0000000011705958755722	HP:0001561	Previously identified relationship gene-phenotype	Gene in PPI	NA	NA	NA	NA
ENSG00000007168	PAFAH1B1*	17p13.3	0.00000000000100753069801885	100	60	0	4221	2504	High Confidence	Validated	BP	GO:0030705	cytoskeleton-dependent intracellular transport	10/248	0.000282842080257799	0.0118412793670968	axo-dendritic transport	Narrow forehead	18.3333333333333	0.0000000068365612034793	NA	New	Gene in PPI	NA	NA	NA	NA
ENSG00000007168	PAFAH1B1*	17p13.3	0.00000000000100753069801885	100	60	0	4221	2504	High Confidence	Validated	BP	GO:0046328	regulation of JNK cascade	8/248	0.000399652771955795	0.0147330329161621	regulation of stress-activated MAPK cascade	Patent ductus arteriosus	16.6666666666667	0.0000000594774910423941	NA	New	Gene in PPI	NA	NA	NA	NA
ENSG00000007168	PAFAH1B1*	17p13.3	0.00000000000100753069801885	100	60	0	4221	2504	High Confidence	Validated	BP	GO:0097061	dendritic spine organization	9/248	0.00000168363619028195	0.00031359939354778	dendrite development	Anteverted nares	25	0.0000000000814336238856137	HP:0000463	Previously identified relationship gene-phenotype	Gene in PPI	NA	NA	NA	NA
ENSG00000007168	PAFAH1B1*	17p13.3	0.00000000000100753069801885	100	60	0	4221	2504	High Confidence	Validated	BP	GO:0030397	membrane disassembly	3/248	0.0004623708006256	0.0165285885193333	cellular component disassembly	Hypotonia	38.3333333333333	0.00000000305020354731641	HP:0001252	Previously identified relationship gene-phenotype	Gene in PPI	NA	NA	NA	NA
ENSG00000007168	PAFAH1B1*	17p13.3	0.00000000000100753069801885	100	60	0	4221	2504	High Confidence	Validated	BP	GO:0097061	dendritic spine organization	9/248	0.00000168363619028195	0.00031359939354778	dendrite development	Myopia	11.6666666666667	0.000000961101336627151	NA	New	Gene in PPI	NA	NA	NA	NA
ENSG00000007168	PAFAH1B1*	17p13.3	0.00000000000100753069801885	100	60	0	4221	2504	High Confidence	Validated	BP	GO:0070302	regulation of stress-activated protein kinase signaling cascade	10/248	0.000282842080257799	0.0118412793670968	regulation of stress-activated MAPK cascade	Patent ductus arteriosus	16.6666666666667	0.0000000594774910423941	NA	New	Gene in PPI	NA	NA	NA	NA
ENSG00000007168	PAFAH1B1*	17p13.3	0.00000000000100753069801885	100	60	0	4221	2504	High Confidence	Validated	BP	GO:0030900	forebrain development	14/248	0.00055885186311913	0.0186864261549649	gliogenesis	Polyhydramnios	15	0.0000000011705958755722	HP:0001561	Previously identified relationship gene-phenotype	Gene in PPI	NA	NA	NA	NA
ENSG00000007168	PAFAH1B1*	17p13.3	0.00000000000100753069801885	100	60	0	4221	2504	High Confidence	Validated	BP	GO:0045773	positive regulation of axon extension	5/248	0.000223274313193127	0.0111291238646546	regulation of nervous system development	Low-set ears	30	0.0000001280481352276	HP:0000369	Previously identified relationship gene-phenotype	Gene in PPI	NA	NA	NA	NA
ENSG00000007168	PAFAH1B1*	17p13.3	0.00000000000100753069801885	100	60	0	4221	2504	High Confidence	Validated	BP	GO:0022411	cellular component disassembly	18/248	0.0000272546149980873	0.0028515085755827	cellular component disassembly	Polyhydramnios	15	0.0000000011705958755722	HP:0001561	Previously identified relationship gene-phenotype	Gene in PPI	NA	NA	NA	NA
ENSG00000007168	PAFAH1B1*	17p13.3	0.00000000000100753069801885	100	60	0	4221	2504	High Confidence	Validated	BP	GO:0043087	regulation of GTPase activity	12/248	0.00243117855115656	0.0438976576150157	regulation of DNA binding	Frontal bossing	23.3333333333333	0.0000000294883677897877	HP:0002007	Previously identified relationship gene-phenotype	Gene in PPI	NA	NA	NA	NA
ENSG00000007168	PAFAH1B1*	17p13.3	0.00000000000100753069801885	100	60	0	4221	2504	High Confidence	Validated	BP	GO:0061001	regulation of dendritic spine morphogenesis	8/248	0.000000170402779978732	0.0000463888798726717	dendrite development	Hypoplasia of the corpus callosum	20	0.000000000751993514779505	HP:0002079	Previously identified relationship gene-phenotype	Gene in PPI	NA	NA	NA	NA
ENSG00000007168	PAFAH1B1*	17p13.3	0.00000000000100753069801885	100	60	0	4221	2504	High Confidence	Validated	BP	GO:0060999	positive regulation of dendritic spine development	7/248	0.00000119427948797625	0.00023480861710822	dendrite development	Patent ductus arteriosus	16.6666666666667	0.0000000594774910423941	NA	New	Gene in PPI	NA	NA	NA	NA
ENSG00000007168	PAFAH1B1*	17p13.3	0.00000000000100753069801885	100	60	0	4221	2504	High Confidence	Validated	BP	GO:0007097	nuclear migration	3/248	0.00221549656337822	0.0419285686513129	axo-dendritic transport	Frontal bossing	23.3333333333333	0.0000000294883677897877	HP:0002007	Previously identified relationship gene-phenotype	Gene in PPI	NA	NA	NA	NA
ENSG00000007168	PAFAH1B1*	17p13.3	0.00000000000100753069801885	100	60	0	4221	2504	High Confidence	Validated	BP	GO:0050773	regulation of dendrite development	6/248	0.00249344512090042	0.0445382097463492	dendrite development	Lissencephaly	51.6666666666667	0.000000000000000000000000000000000000000000000000000000887620782881783	HP:0001339	Previously identified relationship gene-phenotype	Gene in PPI	NA	NA	NA	NA
ENSG00000007168	PAFAH1B1*	17p13.3	0.00000000000100753069801885	100	60	0	4221	2504	High Confidence	Validated	BP	GO:0050808	synapse organization	17/248	0.0000571038716055582	0.00469978143283885	postsynapse organization	Micrognathia	41.6666666666667	0.000000000000742683749353844	NA	New	Gene in PPI	NA	NA	NA	NA
ENSG00000007168	PAFAH1B1*	17p13.3	0.00000000000100753069801885	100	60	0	4221	2504	High Confidence	Validated	BP	GO:0002573	myeloid leukocyte differentiation	9/248	0.00186959710411239	0.0378085951511643	gliogenesis	Micrognathia	41.6666666666667	0.000000000000742683749353844	NA	New	Gene in PPI	NA	NA	NA	NA
ENSG00000007168	PAFAH1B1*	17p13.3	0.00000000000100753069801885	100	60	0	4221	2504	High Confidence	Validated	BP	GO:0010970	transport along microtubule	10/248	0.0000424139005064463	0.00375256984730784	transport along microtubule	Hypoplasia of the corpus callosum	20	0.000000000751993514779505	HP:0002079	Previously identified relationship gene-phenotype	Gene in PPI	NA	NA	NA	NA
ENSG00000007168	PAFAH1B1*	17p13.3	0.00000000000100753069801885	100	60	0	4221	2504	High Confidence	Validated	BP	GO:0008090	retrograde axonal transport	3/248	0.00255964703439457	0.0450676161926487	axo-dendritic transport	Hypotonia	38.3333333333333	0.00000000305020354731641	HP:0001252	Previously identified relationship gene-phenotype	Gene in PPI	NA	NA	NA	NA
ENSG00000007168	PAFAH1B1*	17p13.3	0.00000000000100753069801885	100	60	0	4221	2504	High Confidence	Validated	BP	GO:0008361	regulation of cell size	9/248	0.000707851161883167	0.0215274168816223	regulation of synapse organization	Lissencephaly	51.6666666666667	0.000000000000000000000000000000000000000000000000000000887620782881783	HP:0001339	Previously identified relationship gene-phenotype	Gene in PPI	NA	NA	NA	NA
ENSG00000007168	PAFAH1B1*	17p13.3	0.00000000000100753069801885	100	60	0	4221	2504	High Confidence	Validated	BP	GO:0022604	regulation of cell morphogenesis	12/248	0.000893998686558695	0.0245561060279314	regulation of nervous system development	Low-set ears	30	0.0000001280481352276	HP:0000369	Previously identified relationship gene-phenotype	Gene in PPI	NA	NA	NA	NA
ENSG00000007168	PAFAH1B1*	17p13.3	0.00000000000100753069801885	100	60	0	4221	2504	High Confidence	Validated	BP	GO:0051403	stress-activated MAPK cascade	10/248	0.001365211131298	0.0323308528618363	regulation of stress-activated MAPK cascade	Hydrocephalus	18.3333333333333	0.0000000656300391497742	NA	New	Gene in PPI	NA	NA	NA	NA
ENSG00000007168	PAFAH1B1*	17p13.3	0.00000000000100753069801885	100	60	0	4221	2504	High Confidence	Validated	CC	GO:0005871	kinesin complex	6/252	0.0000427095198363623	0.00200260193010499	kinesin complex	Narrow forehead	18.3333333333333	0.0000000068365612034793	NA	New	Gene in PPI	NA	NA	NA	NA
ENSG00000007168	PAFAH1B1*	17p13.3	0.00000000000100753069801885	100	60	0	4221	2504	High Confidence	Validated	BP	GO:0070302	regulation of stress-activated protein kinase signaling cascade	10/248	0.000282842080257799	0.0118412793670968	regulation of stress-activated MAPK cascade	Hydrocephalus	18.3333333333333	0.0000000656300391497742	NA	New	Gene in PPI	NA	NA	NA	NA
ENSG00000007168	PAFAH1B1*	17p13.3	0.00000000000100753069801885	100	60	0	4221	2504	High Confidence	Validated	BP	GO:0051403	stress-activated MAPK cascade	10/248	0.001365211131298	0.0323308528618363	regulation of stress-activated MAPK cascade	Hypoplasia of the corpus callosum	20	0.000000000751993514779505	HP:0002079	Previously identified relationship gene-phenotype	Gene in PPI	NA	NA	NA	NA
ENSG00000007168	PAFAH1B1*	17p13.3	0.00000000000100753069801885	100	60	0	4221	2504	High Confidence	Validated	BP	GO:0060996	dendritic spine development	12/248	0.00000000746208119977839	0.00000660207634150393	dendrite development	Hypoplasia of the corpus callosum	20	0.000000000751993514779505	HP:0002079	Previously identified relationship gene-phenotype	Gene in PPI	NA	NA	NA	NA
ENSG00000007168	PAFAH1B1*	17p13.3	0.00000000000100753069801885	100	60	0	4221	2504	High Confidence	Validated	BP	GO:0099173	postsynapse organization	11/248	0.0000153006732710169	0.0018672097484872	postsynapse organization	Sacral dimple	20	0.000000000634346939984162	HP:0000960	Previously identified relationship gene-phenotype	Gene in PPI	NA	NA	NA	NA
ENSG00000007168	PAFAH1B1*	17p13.3	0.00000000000100753069801885	100	60	0	4221	2504	High Confidence	Validated	BP	GO:0106027	neuron projection organization	10/248	0.000000427641130366355	0.0000945888725229082	dendrite development	Anteverted nares	25	0.0000000000814336238856137	HP:0000463	Previously identified relationship gene-phenotype	Gene in PPI	NA	NA	NA	NA
ENSG00000007168	PAFAH1B1*	17p13.3	0.00000000000100753069801885	100	60	0	4221	2504	High Confidence	Validated	CC	GO:0005875	microtubule associated complex	7/252	0.00494925912698418	0.0497282702758886	kinesin complex	EEG abnormality	36.6666666666667	0.0000000000185879049708559	HP:0002353	Previously identified relationship gene-phenotype	Gene in PPI	NA	NA	NA	NA
ENSG00000007168	PAFAH1B1*	17p13.3	0.00000000000100753069801885	100	60	0	4221	2504	High Confidence	Validated	BP	GO:0016358	dendrite development	19/248	0.000000000635991425718669	0.00000225077365561837	dendrite development	Frontal bossing	23.3333333333333	0.0000000294883677897877	HP:0002007	Previously identified relationship gene-phenotype	Gene in PPI	NA	NA	NA	NA
ENSG00000007168	PAFAH1B1*	17p13.3	0.00000000000100753069801885	100	60	0	4221	2504	High Confidence	Validated	BP	GO:0007163	establishment or maintenance of cell polarity	11/248	0.000162860734613529	0.00914863713963938	establishment of cell polarity	Primary microcephaly	23.3333333333333	0.0000000167978671201917	NA	New	Gene in PPI	NA	NA	NA	NA
ENSG00000007168	PAFAH1B1*	17p13.3	0.00000000000100753069801885	100	60	0	4221	2504	High Confidence	Validated	BP	GO:0070302	regulation of stress-activated protein kinase signaling cascade	10/248	0.000282842080257799	0.0118412793670968	regulation of stress-activated MAPK cascade	Sacral dimple	20	0.000000000634346939984162	HP:0000960	Previously identified relationship gene-phenotype	Gene in PPI	NA	NA	NA	NA
ENSG00000007168	PAFAH1B1*	17p13.3	0.00000000000100753069801885	100	60	0	4221	2504	High Confidence	Validated	BP	GO:0032872	regulation of stress-activated MAPK cascade	10/248	0.000249778720670663	0.0112817654916641	regulation of stress-activated MAPK cascade	EEG abnormality	36.6666666666667	0.0000000000185879049708559	HP:0002353	Previously identified relationship gene-phenotype	Gene in PPI	NA	NA	NA	NA
ENSG00000007168	PAFAH1B1*	17p13.3	0.00000000000100753069801885	100	60	0	4221	2504	High Confidence	Validated	BP	GO:0045773	positive regulation of axon extension	5/248	0.000223274313193127	0.0111291238646546	regulation of nervous system development	Micrognathia	41.6666666666667	0.000000000000742683749353844	NA	New	Gene in PPI	NA	NA	NA	NA
ENSG00000007168	PAFAH1B1*	17p13.3	0.00000000000100753069801885	100	60	0	4221	2504	High Confidence	Validated	BP	GO:0061003	positive regulation of dendritic spine morphogenesis	4/248	0.000123185502780468	0.00797577365145454	dendrite development	Primary microcephaly	23.3333333333333	0.0000000167978671201917	NA	New	Gene in PPI	NA	NA	NA	NA
ENSG00000007168	PAFAH1B1*	17p13.3	0.00000000000100753069801885	100	60	0	4221	2504	High Confidence	Validated	BP	GO:0048638	regulation of developmental growth	13/248	0.000481874558031622	0.0170535406087391	developmental growth involved in morphogenesis	EEG abnormality	36.6666666666667	0.0000000000185879049708559	HP:0002353	Previously identified relationship gene-phenotype	Gene in PPI	NA	NA	NA	NA
ENSG00000007168	PAFAH1B1*	17p13.3	0.00000000000100753069801885	100	60	0	4221	2504	High Confidence	Validated	BP	GO:0007097	nuclear migration	3/248	0.00221549656337822	0.0419285686513129	axo-dendritic transport	Micrognathia	41.6666666666667	0.000000000000742683749353844	NA	New	Gene in PPI	NA	NA	NA	NA
ENSG00000007168	PAFAH1B1*	17p13.3	0.00000000000100753069801885	100	60	0	4221	2504	High Confidence	Validated	BP	GO:0032535	regulation of cellular component size	13/248	0.00186755275665104	0.0378085951511643	regulation of synapse organization	Myopia	11.6666666666667	0.000000961101336627151	NA	New	Gene in PPI	NA	NA	NA	NA
ENSG00000007168	PAFAH1B1*	17p13.3	0.00000000000100753069801885	100	60	0	4221	2504	High Confidence	Validated	BP	GO:0001738	morphogenesis of a polarized epithelium	7/248	0.000252699871128401	0.0112817654916641	epithelial tube morphogenesis	Hypotonia	38.3333333333333	0.00000000305020354731641	HP:0001252	Previously identified relationship gene-phenotype	Gene in PPI	NA	NA	NA	NA
ENSG00000007168	PAFAH1B1*	17p13.3	0.00000000000100753069801885	100	60	0	4221	2504	High Confidence	Validated	BP	GO:0001738	morphogenesis of a polarized epithelium	7/248	0.000252699871128401	0.0112817654916641	epithelial tube morphogenesis	Micrognathia	41.6666666666667	0.000000000000742683749353844	NA	New	Gene in PPI	NA	NA	NA	NA
ENSG00000007168	PAFAH1B1*	17p13.3	0.00000000000100753069801885	100	60	0	4221	2504	High Confidence	Validated	BP	GO:0045773	positive regulation of axon extension	5/248	0.000223274313193127	0.0111291238646546	regulation of nervous system development	Myopia	11.6666666666667	0.000000961101336627151	NA	New	Gene in PPI	NA	NA	NA	NA
ENSG00000007168	PAFAH1B1*	17p13.3	0.00000000000100753069801885	100	60	0	4221	2504	High Confidence	Validated	BP	GO:0060997	dendritic spine morphogenesis	9/248	0.000000103335477373668	0.0000333995809696406	dendrite development	Small for gestational age	31.6666666666667	0.00000000418923199098866	NA	New	Gene in PPI	NA	NA	NA	NA
ENSG00000007168	PAFAH1B1*	17p13.3	0.00000000000100753069801885	100	60	0	4221	2504	High Confidence	Validated	BP	GO:0042491	inner ear auditory receptor cell differentiation	4/248	0.00155699820804249	0.0351101940283082	gliogenesis	Hypoplasia of the corpus callosum	20	0.000000000751993514779505	HP:0002079	Previously identified relationship gene-phenotype	Gene in PPI	NA	NA	NA	NA
ENSG00000007168	PAFAH1B1*	17p13.3	0.00000000000100753069801885	100	60	0	4221	2504	High Confidence	Validated	BP	GO:0050767	regulation of neurogenesis	16/248	0.0000300622598041156	0.0028515085755827	regulation of nervous system development	Hydrocephalus	18.3333333333333	0.0000000656300391497742	NA	New	Gene in PPI	NA	NA	NA	NA
ENSG00000007168	PAFAH1B1*	17p13.3	0.00000000000100753069801885	100	60	0	4221	2504	High Confidence	Validated	BP	GO:0008361	regulation of cell size	9/248	0.000707851161883167	0.0215274168816223	regulation of synapse organization	Micrognathia	41.6666666666667	0.000000000000742683749353844	NA	New	Gene in PPI	NA	NA	NA	NA
ENSG00000007168	PAFAH1B1*	17p13.3	0.00000000000100753069801885	100	60	0	4221	2504	High Confidence	Validated	BP	GO:0098930	axonal transport	5/248	0.00158044048588894	0.0351101940283082	axo-dendritic transport	Anteverted nares	25	0.0000000000814336238856137	HP:0000463	Previously identified relationship gene-phenotype	Gene in PPI	NA	NA	NA	NA
ENSG00000007168	PAFAH1B1*	17p13.3	0.00000000000100753069801885	100	60	0	4221	2504	High Confidence	Validated	BP	GO:0016358	dendrite development	19/248	0.000000000635991425718669	0.00000225077365561837	dendrite development	Patent ductus arteriosus	16.6666666666667	0.0000000594774910423941	NA	New	Gene in PPI	NA	NA	NA	NA
ENSG00000007168	PAFAH1B1*	17p13.3	0.00000000000100753069801885	100	60	0	4221	2504	High Confidence	Validated	BP	GO:0010970	transport along microtubule	10/248	0.0000424139005064463	0.00375256984730784	transport along microtubule	Sacral dimple	20	0.000000000634346939984162	HP:0000960	Previously identified relationship gene-phenotype	Gene in PPI	NA	NA	NA	NA
ENSG00000007168	PAFAH1B1*	17p13.3	0.00000000000100753069801885	100	60	0	4221	2504	High Confidence	Validated	BP	GO:0050769	positive regulation of neurogenesis	13/248	0.0000100569182389305	0.00131820124620648	regulation of nervous system development	Myopia	11.6666666666667	0.000000961101336627151	NA	New	Gene in PPI	NA	NA	NA	NA
ENSG00000007168	PAFAH1B1*	17p13.3	0.00000000000100753069801885	100	60	0	4221	2504	High Confidence	Validated	CC	GO:0005874	microtubule	14/252	0.00142079103899636	0.0206749592571195	kinesin complex	Hydrocephalus	18.3333333333333	0.0000000656300391497742	NA	New	Gene in PPI	NA	NA	NA	NA
ENSG00000007168	PAFAH1B1*	17p13.3	0.00000000000100753069801885	100	60	0	4221	2504	High Confidence	Validated	BP	GO:1990138	neuron projection extension	8/248	0.00211709643750569	0.0413944988526666	developmental growth involved in morphogenesis	Narrow forehead	18.3333333333333	0.0000000068365612034793	NA	New	Gene in PPI	NA	NA	NA	NA
ENSG00000007168	PAFAH1B1*	17p13.3	0.00000000000100753069801885	100	60	0	4221	2504	High Confidence	Validated	BP	GO:0050773	regulation of dendrite development	6/248	0.00249344512090042	0.0445382097463492	dendrite development	Micrognathia	41.6666666666667	0.000000000000742683749353844	NA	New	Gene in PPI	NA	NA	NA	NA
ENSG00000007168	PAFAH1B1*	17p13.3	0.00000000000100753069801885	100	60	0	4221	2504	High Confidence	Validated	BP	GO:0008361	regulation of cell size	9/248	0.000707851161883167	0.0215274168816223	regulation of synapse organization	EEG abnormality	36.6666666666667	0.0000000000185879049708559	HP:0002353	Previously identified relationship gene-phenotype	Gene in PPI	NA	NA	NA	NA
ENSG00000007168	PAFAH1B1*	17p13.3	0.00000000000100753069801885	100	60	0	4221	2504	High Confidence	Validated	BP	GO:0007163	establishment or maintenance of cell polarity	11/248	0.000162860734613529	0.00914863713963938	establishment of cell polarity	Polyhydramnios	15	0.0000000011705958755722	HP:0001561	Previously identified relationship gene-phenotype	Gene in PPI	NA	NA	NA	NA
ENSG00000007168	PAFAH1B1*	17p13.3	0.00000000000100753069801885	100	60	0	4221	2504	High Confidence	Validated	BP	GO:0098930	axonal transport	5/248	0.00158044048588894	0.0351101940283082	axo-dendritic transport	Small for gestational age	31.6666666666667	0.00000000418923199098866	NA	New	Gene in PPI	NA	NA	NA	NA
ENSG00000007168	PAFAH1B1*	17p13.3	0.00000000000100753069801885	100	60	0	4221	2504	High Confidence	Validated	CC	GO:0032838	plasma membrane bounded cell projection cytoplasm	9/252	0.00273290409397281	0.0303496191488559	dendritic spine	Polyhydramnios	15	0.0000000011705958755722	HP:0001561	Previously identified relationship gene-phenotype	Gene in PPI	NA	NA	NA	NA
ENSG00000007168	PAFAH1B1*	17p13.3	0.00000000000100753069801885	100	60	0	4221	2504	High Confidence	Validated	BP	GO:0050773	regulation of dendrite development	6/248	0.00249344512090042	0.0445382097463492	dendrite development	Narrow forehead	18.3333333333333	0.0000000068365612034793	NA	New	Gene in PPI	NA	NA	NA	NA
ENSG00000007168	PAFAH1B1*	17p13.3	0.00000000000100753069801885	100	60	0	4221	2504	High Confidence	Validated	BP	GO:0042063	gliogenesis	14/248	0.0000517430275659942	0.00446630669648911	gliogenesis	Low-set ears	30	0.0000001280481352276	HP:0000369	Previously identified relationship gene-phenotype	Gene in PPI	NA	NA	NA	NA
ENSG00000007168	PAFAH1B1*	17p13.3	0.00000000000100753069801885	100	60	0	4221	2504	High Confidence	Validated	BP	GO:0099175	regulation of postsynapse organization	8/248	0.0000257378944976002	0.00284645026959397	postsynapse organization	Frontal bossing	23.3333333333333	0.0000000294883677897877	HP:0002007	Previously identified relationship gene-phenotype	Gene in PPI	NA	NA	NA	NA
ENSG00000007168	PAFAH1B1*	17p13.3	0.00000000000100753069801885	100	60	0	4221	2504	High Confidence	Validated	BP	GO:0050808	synapse organization	17/248	0.0000571038716055582	0.00469978143283885	postsynapse organization	Hypotonia	38.3333333333333	0.00000000305020354731641	HP:0001252	Previously identified relationship gene-phenotype	Gene in PPI	NA	NA	NA	NA
ENSG00000007168	PAFAH1B1*	17p13.3	0.00000000000100753069801885	100	60	0	4221	2504	High Confidence	Validated	BP	GO:0070302	regulation of stress-activated protein kinase signaling cascade	10/248	0.000282842080257799	0.0118412793670968	regulation of stress-activated MAPK cascade	Hypotonia	38.3333333333333	0.00000000305020354731641	HP:0001252	Previously identified relationship gene-phenotype	Gene in PPI	NA	NA	NA	NA
ENSG00000007168	PAFAH1B1*	17p13.3	0.00000000000100753069801885	100	60	0	4221	2504	High Confidence	Validated	CC	GO:0030427	site of polarized growth	10/252	0.000136347434380518	0.00408616285405975	growth cone	Frontal bossing	23.3333333333333	0.0000000294883677897877	HP:0002007	Previously identified relationship gene-phenotype	Gene in PPI	NA	NA	NA	NA
ENSG00000007168	PAFAH1B1*	17p13.3	0.00000000000100753069801885	100	60	0	4221	2504	High Confidence	Validated	BP	GO:0001738	morphogenesis of a polarized epithelium	7/248	0.000252699871128401	0.0112817654916641	epithelial tube morphogenesis	Myopia	11.6666666666667	0.000000961101336627151	NA	New	Gene in PPI	NA	NA	NA	NA
ENSG00000007168	PAFAH1B1*	17p13.3	0.00000000000100753069801885	100	60	0	4221	2504	High Confidence	Validated	CC	GO:0030426	growth cone	10/252	0.000103585208594325	0.0039541681825674	growth cone	Hypotonia	38.3333333333333	0.00000000305020354731641	HP:0001252	Previously identified relationship gene-phenotype	Gene in PPI	NA	NA	NA	NA
ENSG00000007168	PAFAH1B1*	17p13.3	0.00000000000100753069801885	100	60	0	4221	2504	High Confidence	Validated	BP	GO:0007163	establishment or maintenance of cell polarity	11/248	0.000162860734613529	0.00914863713963938	establishment of cell polarity	EEG abnormality	36.6666666666667	0.0000000000185879049708559	HP:0002353	Previously identified relationship gene-phenotype	Gene in PPI	NA	NA	NA	NA
ENSG00000007168	PAFAH1B1*	17p13.3	0.00000000000100753069801885	100	60	0	4221	2504	High Confidence	Validated	BP	GO:0070302	regulation of stress-activated protein kinase signaling cascade	10/248	0.000282842080257799	0.0118412793670968	regulation of stress-activated MAPK cascade	Frontal bossing	23.3333333333333	0.0000000294883677897877	HP:0002007	Previously identified relationship gene-phenotype	Gene in PPI	NA	NA	NA	NA
ENSG00000007168	PAFAH1B1*	17p13.3	0.00000000000100753069801885	100	60	0	4221	2504	High Confidence	Validated	BP	GO:0050767	regulation of neurogenesis	16/248	0.0000300622598041156	0.0028515085755827	regulation of nervous system development	Micrognathia	41.6666666666667	0.000000000000742683749353844	NA	New	Gene in PPI	NA	NA	NA	NA
ENSG00000007168	PAFAH1B1*	17p13.3	0.00000000000100753069801885	100	60	0	4221	2504	High Confidence	Validated	BP	GO:0007346	regulation of mitotic cell cycle	21/248	0.000000831588599124528	0.000173117179547159	regulation of mitotic cell cycle	Anteverted nares	25	0.0000000000814336238856137	HP:0000463	Previously identified relationship gene-phenotype	Gene in PPI	NA	NA	NA	NA
ENSG00000007168	PAFAH1B1*	17p13.3	0.00000000000100753069801885	100	60	0	4221	2504	High Confidence	Validated	BP	GO:0060997	dendritic spine morphogenesis	9/248	0.000000103335477373668	0.0000333995809696406	dendrite development	Cryptorchidism	23.3333333333333	0.00000000203209500319883	NA	New	Gene in PPI	NA	NA	NA	NA
ENSG00000007168	PAFAH1B1*	17p13.3	0.00000000000100753069801885	100	60	0	4221	2504	High Confidence	Validated	BP	GO:0032535	regulation of cellular component size	13/248	0.00186755275665104	0.0378085951511643	regulation of synapse organization	Sacral dimple	20	0.000000000634346939984162	HP:0000960	Previously identified relationship gene-phenotype	Gene in PPI	NA	NA	NA	NA
ENSG00000007168	PAFAH1B1*	17p13.3	0.00000000000100753069801885	100	60	0	4221	2504	High Confidence	Validated	BP	GO:0022604	regulation of cell morphogenesis	12/248	0.000893998686558695	0.0245561060279314	regulation of nervous system development	Polyhydramnios	15	0.0000000011705958755722	HP:0001561	Previously identified relationship gene-phenotype	Gene in PPI	NA	NA	NA	NA
ENSG00000007168	PAFAH1B1*	17p13.3	0.00000000000100753069801885	100	60	0	4221	2504	High Confidence	Validated	BP	GO:0030010	establishment of cell polarity	9/248	0.00012395240204295	0.00797577365145454	establishment of cell polarity	Micrognathia	41.6666666666667	0.000000000000742683749353844	NA	New	Gene in PPI	NA	NA	NA	NA
ENSG00000007168	PAFAH1B1*	17p13.3	0.00000000000100753069801885	100	60	0	4221	2504	High Confidence	Validated	BP	GO:0060560	developmental growth involved in morphogenesis	11/248	0.000300360077693122	0.0122180955742064	developmental growth involved in morphogenesis	Primary microcephaly	23.3333333333333	0.0000000167978671201917	NA	New	Gene in PPI	NA	NA	NA	NA
ENSG00000007168	PAFAH1B1*	17p13.3	0.00000000000100753069801885	100	60	0	4221	2504	High Confidence	Validated	CC	GO:0030427	site of polarized growth	10/252	0.000136347434380518	0.00408616285405975	growth cone	Myopia	11.6666666666667	0.000000961101336627151	NA	New	Gene in PPI	NA	NA	NA	NA
ENSG00000007168	PAFAH1B1*	17p13.3	0.00000000000100753069801885	100	60	0	4221	2504	High Confidence	Validated	BP	GO:0008347	glial cell migration	6/248	0.0000693134496715088	0.0053326151823363	gliogenesis	Primary microcephaly	23.3333333333333	0.0000000167978671201917	NA	New	Gene in PPI	NA	NA	NA	NA
ENSG00000007168	PAFAH1B1*	17p13.3	0.00000000000100753069801885	100	60	0	4221	2504	High Confidence	Validated	BP	GO:0099175	regulation of postsynapse organization	8/248	0.0000257378944976002	0.00284645026959397	postsynapse organization	Cryptorchidism	23.3333333333333	0.00000000203209500319883	NA	New	Gene in PPI	NA	NA	NA	NA
ENSG00000007168	PAFAH1B1*	17p13.3	0.00000000000100753069801885	100	60	0	4221	2504	High Confidence	Validated	CC	GO:0005875	microtubule associated complex	7/252	0.00494925912698418	0.0497282702758886	kinesin complex	Low-set ears	30	0.0000001280481352276	HP:0000369	Previously identified relationship gene-phenotype	Gene in PPI	NA	NA	NA	NA
ENSG00000007168	PAFAH1B1*	17p13.3	0.00000000000100753069801885	100	60	0	4221	2504	High Confidence	Validated	BP	GO:0001738	morphogenesis of a polarized epithelium	7/248	0.000252699871128401	0.0112817654916641	epithelial tube morphogenesis	Small for gestational age	31.6666666666667	0.00000000418923199098866	NA	New	Gene in PPI	NA	NA	NA	NA
ENSG00000007168	PAFAH1B1*	17p13.3	0.00000000000100753069801885	100	60	0	4221	2504	High Confidence	Validated	BP	GO:0060997	dendritic spine morphogenesis	9/248	0.000000103335477373668	0.0000333995809696406	dendrite development	Low-set ears	30	0.0000001280481352276	HP:0000369	Previously identified relationship gene-phenotype	Gene in PPI	NA	NA	NA	NA
ENSG00000007168	PAFAH1B1*	17p13.3	0.00000000000100753069801885	100	60	0	4221	2504	High Confidence	Validated	CC	GO:0030427	site of polarized growth	10/252	0.000136347434380518	0.00408616285405975	growth cone	EEG abnormality	36.6666666666667	0.0000000000185879049708559	HP:0002353	Previously identified relationship gene-phenotype	Gene in PPI	NA	NA	NA	NA
ENSG00000007168	PAFAH1B1*	17p13.3	0.00000000000100753069801885	100	60	0	4221	2504	High Confidence	Validated	BP	GO:0042490	mechanoreceptor differentiation	5/248	0.00193871191734469	0.0387632851722195	gliogenesis	Frontal bossing	23.3333333333333	0.0000000294883677897877	HP:0002007	Previously identified relationship gene-phenotype	Gene in PPI	NA	NA	NA	NA
ENSG00000007168	PAFAH1B1*	17p13.3	0.00000000000100753069801885	100	60	0	4221	2504	High Confidence	Validated	BP	GO:0051962	positive regulation of nervous system development	15/248	0.00000368842931151582	0.000593334151520658	regulation of nervous system development	Micrognathia	41.6666666666667	0.000000000000742683749353844	NA	New	Gene in PPI	NA	NA	NA	NA
ENSG00000007168	PAFAH1B1*	17p13.3	0.00000000000100753069801885	100	60	0	4221	2504	High Confidence	Validated	BP	GO:0060998	regulation of dendritic spine development	9/248	0.000000103335477373668	0.0000333995809696406	dendrite development	Hydrocephalus	18.3333333333333	0.0000000656300391497742	NA	New	Gene in PPI	NA	NA	NA	NA
ENSG00000007168	PAFAH1B1*	17p13.3	0.00000000000100753069801885	100	60	0	4221	2504	High Confidence	Validated	BP	GO:0097061	dendritic spine organization	9/248	0.00000168363619028195	0.00031359939354778	dendrite development	Hypoplasia of the corpus callosum	20	0.000000000751993514779505	HP:0002079	Previously identified relationship gene-phenotype	Gene in PPI	NA	NA	NA	NA
ENSG00000007168	PAFAH1B1*	17p13.3	0.00000000000100753069801885	100	60	0	4221	2504	High Confidence	Validated	CC	GO:0030426	growth cone	10/252	0.000103585208594325	0.0039541681825674	growth cone	Small for gestational age	31.6666666666667	0.00000000418923199098866	NA	New	Gene in PPI	NA	NA	NA	NA
ENSG00000007168	PAFAH1B1*	17p13.3	0.00000000000100753069801885	100	60	0	4221	2504	High Confidence	Validated	BP	GO:0030010	establishment of cell polarity	9/248	0.00012395240204295	0.00797577365145454	establishment of cell polarity	Low-set ears	30	0.0000001280481352276	HP:0000369	Previously identified relationship gene-phenotype	Gene in PPI	NA	NA	NA	NA
ENSG00000007168	PAFAH1B1*	17p13.3	0.00000000000100753069801885	100	60	0	4221	2504	High Confidence	Validated	BP	GO:0051081	nuclear membrane disassembly	3/248	0.00035019838968785	0.013471218490275	cellular component disassembly	Micrognathia	41.6666666666667	0.000000000000742683749353844	NA	New	Gene in PPI	NA	NA	NA	NA
ENSG00000007168	PAFAH1B1*	17p13.3	0.00000000000100753069801885	100	60	0	4221	2504	High Confidence	Validated	BP	GO:0002573	myeloid leukocyte differentiation	9/248	0.00186959710411239	0.0378085951511643	gliogenesis	Lissencephaly	51.6666666666667	0.000000000000000000000000000000000000000000000000000000887620782881783	HP:0001339	Previously identified relationship gene-phenotype	Gene in PPI	NA	NA	NA	NA
ENSG00000007168	PAFAH1B1*	17p13.3	0.00000000000100753069801885	100	60	0	4221	2504	High Confidence	Validated	BP	GO:0002573	myeloid leukocyte differentiation	9/248	0.00186959710411239	0.0378085951511643	gliogenesis	Myopia	11.6666666666667	0.000000961101336627151	NA	New	Gene in PPI	NA	NA	NA	NA
ENSG00000007168	PAFAH1B1*	17p13.3	0.00000000000100753069801885	100	60	0	4221	2504	High Confidence	Validated	CC	GO:0005875	microtubule associated complex	7/252	0.00494925912698418	0.0497282702758886	kinesin complex	Hypotonia	38.3333333333333	0.00000000305020354731641	HP:0001252	Previously identified relationship gene-phenotype	Gene in PPI	NA	NA	NA	NA
ENSG00000007168	PAFAH1B1*	17p13.3	0.00000000000100753069801885	100	60	0	4221	2504	High Confidence	Validated	BP	GO:0031098	stress-activated protein kinase signaling cascade	10/248	0.00174259665490697	0.0365340565440895	regulation of stress-activated MAPK cascade	Small for gestational age	31.6666666666667	0.00000000418923199098866	NA	New	Gene in PPI	NA	NA	NA	NA
ENSG00000007168	PAFAH1B1*	17p13.3	0.00000000000100753069801885	100	60	0	4221	2504	High Confidence	Validated	BP	GO:0030900	forebrain development	14/248	0.00055885186311913	0.0186864261549649	gliogenesis	Low-set ears	30	0.0000001280481352276	HP:0000369	Previously identified relationship gene-phenotype	Gene in PPI	NA	NA	NA	NA
ENSG00000007168	PAFAH1B1*	17p13.3	0.00000000000100753069801885	100	60	0	4221	2504	High Confidence	Validated	BP	GO:0007254	JNK cascade	8/248	0.0017597974747513	0.0366348427243814	regulation of stress-activated MAPK cascade	Hypoplasia of the corpus callosum	20	0.000000000751993514779505	HP:0002079	Previously identified relationship gene-phenotype	Gene in PPI	NA	NA	NA	NA
ENSG00000007168	PAFAH1B1*	17p13.3	0.00000000000100753069801885	100	60	0	4221	2504	High Confidence	Validated	BP	GO:0051962	positive regulation of nervous system development	15/248	0.00000368842931151582	0.000593334151520658	regulation of nervous system development	Hydrocephalus	18.3333333333333	0.0000000656300391497742	NA	New	Gene in PPI	NA	NA	NA	NA
ENSG00000007168	PAFAH1B1*	17p13.3	0.00000000000100753069801885	100	60	0	4221	2504	High Confidence	Validated	BP	GO:0046328	regulation of JNK cascade	8/248	0.000399652771955795	0.0147330329161621	regulation of stress-activated MAPK cascade	Primary microcephaly	23.3333333333333	0.0000000167978671201917	NA	New	Gene in PPI	NA	NA	NA	NA
ENSG00000007168	PAFAH1B1*	17p13.3	0.00000000000100753069801885	100	60	0	4221	2504	High Confidence	Validated	BP	GO:0061001	regulation of dendritic spine morphogenesis	8/248	0.000000170402779978732	0.0000463888798726717	dendrite development	Cryptorchidism	23.3333333333333	0.00000000203209500319883	NA	New	Gene in PPI	NA	NA	NA	NA
ENSG00000007168	PAFAH1B1*	17p13.3	0.00000000000100753069801885	100	60	0	4221	2504	High Confidence	Validated	BP	GO:0043087	regulation of GTPase activity	12/248	0.00243117855115656	0.0438976576150157	regulation of DNA binding	Narrow forehead	18.3333333333333	0.0000000068365612034793	NA	New	Gene in PPI	NA	NA	NA	NA
ENSG00000007168	PAFAH1B1*	17p13.3	0.00000000000100753069801885	100	60	0	4221	2504	High Confidence	Validated	CC	GO:0005875	microtubule associated complex	7/252	0.00494925912698418	0.0497282702758886	kinesin complex	Small for gestational age	31.6666666666667	0.00000000418923199098866	NA	New	Gene in PPI	NA	NA	NA	NA
ENSG00000007168	PAFAH1B1*	17p13.3	0.00000000000100753069801885	100	60	0	4221	2504	High Confidence	Validated	BP	GO:0001738	morphogenesis of a polarized epithelium	7/248	0.000252699871128401	0.0112817654916641	epithelial tube morphogenesis	Hydrocephalus	18.3333333333333	0.0000000656300391497742	NA	New	Gene in PPI	NA	NA	NA	NA
ENSG00000007168	PAFAH1B1*	17p13.3	0.00000000000100753069801885	100	60	0	4221	2504	High Confidence	Validated	BP	GO:0042490	mechanoreceptor differentiation	5/248	0.00193871191734469	0.0387632851722195	gliogenesis	Primary microcephaly	23.3333333333333	0.0000000167978671201917	NA	New	Gene in PPI	NA	NA	NA	NA
ENSG00000007168	PAFAH1B1*	17p13.3	0.00000000000100753069801885	100	60	0	4221	2504	High Confidence	Validated	BP	GO:0050772	positive regulation of axonogenesis	6/248	0.000630340287932777	0.0202797661726736	regulation of nervous system development	Sacral dimple	20	0.000000000634346939984162	HP:0000960	Previously identified relationship gene-phenotype	Gene in PPI	NA	NA	NA	NA
ENSG00000007168	PAFAH1B1*	17p13.3	0.00000000000100753069801885	100	60	0	4221	2504	High Confidence	Validated	BP	GO:0050807	regulation of synapse organization	13/248	0.00000501631952988062	0.000739698117343646	regulation of synapse organization	Primary microcephaly	23.3333333333333	0.0000000167978671201917	NA	New	Gene in PPI	NA	NA	NA	NA
ENSG00000007168	PAFAH1B1*	17p13.3	0.00000000000100753069801885	100	60	0	4221	2504	High Confidence	Validated	BP	GO:0072384	organelle transport along microtubule	6/248	0.000928625094723717	0.0247098060919341	transport along microtubule	Micrognathia	41.6666666666667	0.000000000000742683749353844	NA	New	Gene in PPI	NA	NA	NA	NA
ENSG00000007168	PAFAH1B1*	17p13.3	0.00000000000100753069801885	100	60	0	4221	2504	High Confidence	Validated	BP	GO:0016358	dendrite development	19/248	0.000000000635991425718669	0.00000225077365561837	dendrite development	Hypoplasia of the corpus callosum	20	0.000000000751993514779505	HP:0002079	Previously identified relationship gene-phenotype	Gene in PPI	NA	NA	NA	NA
ENSG00000007168	PAFAH1B1*	17p13.3	0.00000000000100753069801885	100	60	0	4221	2504	High Confidence	Validated	BP	GO:0048639	positive regulation of developmental growth	8/248	0.00227504337696324	0.0419342630785048	developmental growth involved in morphogenesis	Sacral dimple	20	0.000000000634346939984162	HP:0000960	Previously identified relationship gene-phenotype	Gene in PPI	NA	NA	NA	NA
ENSG00000007168	PAFAH1B1*	17p13.3	0.00000000000100753069801885	100	60	0	4221	2504	High Confidence	Validated	BP	GO:0051960	regulation of nervous system development	20/248	0.00000200837372592377	0.000355381730802212	regulation of nervous system development	EEG abnormality	36.6666666666667	0.0000000000185879049708559	HP:0002353	Previously identified relationship gene-phenotype	Gene in PPI	NA	NA	NA	NA
ENSG00000007168	PAFAH1B1*	17p13.3	0.00000000000100753069801885	100	60	0	4221	2504	High Confidence	Validated	BP	GO:0050775	positive regulation of dendrite morphogenesis	4/248	0.00140758208325145	0.0327725854778083	dendrite development	Low-set ears	30	0.0000001280481352276	HP:0000369	Previously identified relationship gene-phenotype	Gene in PPI	NA	NA	NA	NA
ENSG00000007168	PAFAH1B1*	17p13.3	0.00000000000100753069801885	100	60	0	4221	2504	High Confidence	Validated	BP	GO:0048813	dendrite morphogenesis	13/248	0.0000000752094490976534	0.0000333995809696406	dendrite development	Low-set ears	30	0.0000001280481352276	HP:0000369	Previously identified relationship gene-phenotype	Gene in PPI	NA	NA	NA	NA
ENSG00000007168	PAFAH1B1*	17p13.3	0.00000000000100753069801885	100	60	0	4221	2504	High Confidence	Validated	BP	GO:0061001	regulation of dendritic spine morphogenesis	8/248	0.000000170402779978732	0.0000463888798726717	dendrite development	Sacral dimple	20	0.000000000634346939984162	HP:0000960	Previously identified relationship gene-phenotype	Gene in PPI	NA	NA	NA	NA
ENSG00000007168	PAFAH1B1*	17p13.3	0.00000000000100753069801885	100	60	0	4221	2504	High Confidence	Validated	BP	GO:0010769	regulation of cell morphogenesis involved in differentiation	7/248	0.000287750784280961	0.0118412793670968	regulation of nervous system development	Hypotonia	38.3333333333333	0.00000000305020354731641	HP:0001252	Previously identified relationship gene-phenotype	Gene in PPI	NA	NA	NA	NA
ENSG00000007168	PAFAH1B1*	17p13.3	0.00000000000100753069801885	100	60	0	4221	2504	High Confidence	Validated	BP	GO:0071763	nuclear membrane organization	4/248	0.000908971429686072	0.0245561060279314	regulation of mitochondrion organization	Hypotonia	38.3333333333333	0.00000000305020354731641	HP:0001252	Previously identified relationship gene-phenotype	Gene in PPI	NA	NA	NA	NA
ENSG00000007168	PAFAH1B1*	17p13.3	0.00000000000100753069801885	100	60	0	4221	2504	High Confidence	Validated	BP	GO:0050775	positive regulation of dendrite morphogenesis	4/248	0.00140758208325145	0.0327725854778083	dendrite development	Cryptorchidism	23.3333333333333	0.00000000203209500319883	NA	New	Gene in PPI	NA	NA	NA	NA
ENSG00000007168	PAFAH1B1*	17p13.3	0.00000000000100753069801885	100	60	0	4221	2504	High Confidence	Validated	BP	GO:0070302	regulation of stress-activated protein kinase signaling cascade	10/248	0.000282842080257799	0.0118412793670968	regulation of stress-activated MAPK cascade	Micrognathia	41.6666666666667	0.000000000000742683749353844	NA	New	Gene in PPI	NA	NA	NA	NA
ENSG00000007168	PAFAH1B1*	17p13.3	0.00000000000100753069801885	100	60	0	4221	2504	High Confidence	Validated	BP	GO:0007097	nuclear migration	3/248	0.00221549656337822	0.0419285686513129	axo-dendritic transport	Lissencephaly	51.6666666666667	0.000000000000000000000000000000000000000000000000000000887620782881783	HP:0001339	Previously identified relationship gene-phenotype	Gene in PPI	NA	NA	NA	NA
ENSG00000007168	PAFAH1B1*	17p13.3	0.00000000000100753069801885	100	60	0	4221	2504	High Confidence	Validated	BP	GO:0042063	gliogenesis	14/248	0.0000517430275659942	0.00446630669648911	gliogenesis	Hypotonia	38.3333333333333	0.00000000305020354731641	HP:0001252	Previously identified relationship gene-phenotype	Gene in PPI	NA	NA	NA	NA
ENSG00000007168	PAFAH1B1*	17p13.3	0.00000000000100753069801885	100	60	0	4221	2504	High Confidence	Validated	BP	GO:0030705	cytoskeleton-dependent intracellular transport	10/248	0.000282842080257799	0.0118412793670968	axo-dendritic transport	Myopia	11.6666666666667	0.000000961101336627151	NA	New	Gene in PPI	NA	NA	NA	NA
ENSG00000007168	PAFAH1B1*	17p13.3	0.00000000000100753069801885	100	60	0	4221	2504	High Confidence	Validated	BP	GO:0030705	cytoskeleton-dependent intracellular transport	10/248	0.000282842080257799	0.0118412793670968	axo-dendritic transport	Micrognathia	41.6666666666667	0.000000000000742683749353844	NA	New	Gene in PPI	NA	NA	NA	NA
ENSG00000007168	PAFAH1B1*	17p13.3	0.00000000000100753069801885	100	60	0	4221	2504	High Confidence	Validated	BP	GO:0046328	regulation of JNK cascade	8/248	0.000399652771955795	0.0147330329161621	regulation of stress-activated MAPK cascade	Hypotonia	38.3333333333333	0.00000000305020354731641	HP:0001252	Previously identified relationship gene-phenotype	Gene in PPI	NA	NA	NA	NA
ENSG00000007168	PAFAH1B1*	17p13.3	0.00000000000100753069801885	100	60	0	4221	2504	High Confidence	Validated	BP	GO:0099111	microtubule-based transport	10/248	0.000229588076937054	0.0112192886891747	transport along microtubule	Micrognathia	41.6666666666667	0.000000000000742683749353844	NA	New	Gene in PPI	NA	NA	NA	NA
ENSG00000007168	PAFAH1B1*	17p13.3	0.00000000000100753069801885	100	60	0	4221	2504	High Confidence	Validated	BP	GO:0010720	positive regulation of cell development	15/248	0.0000110741643269996	0.00139969526975898	regulation of nervous system development	Primary microcephaly	23.3333333333333	0.0000000167978671201917	NA	New	Gene in PPI	NA	NA	NA	NA
ENSG00000007168	PAFAH1B1*	17p13.3	0.00000000000100753069801885	100	60	0	4221	2504	High Confidence	Validated	CC	GO:0005871	kinesin complex	6/252	0.0000427095198363623	0.00200260193010499	kinesin complex	Frontal bossing	23.3333333333333	0.0000000294883677897877	HP:0002007	Previously identified relationship gene-phenotype	Gene in PPI	NA	NA	NA	NA
ENSG00000007168	PAFAH1B1*	17p13.3	0.00000000000100753069801885	100	60	0	4221	2504	High Confidence	Validated	BP	GO:0030900	forebrain development	14/248	0.00055885186311913	0.0186864261549649	gliogenesis	Frontal bossing	23.3333333333333	0.0000000294883677897877	HP:0002007	Previously identified relationship gene-phenotype	Gene in PPI	NA	NA	NA	NA
ENSG00000007168	PAFAH1B1*	17p13.3	0.00000000000100753069801885	100	60	0	4221	2504	High Confidence	Validated	BP	GO:0001738	morphogenesis of a polarized epithelium	7/248	0.000252699871128401	0.0112817654916641	epithelial tube morphogenesis	Anteverted nares	25	0.0000000000814336238856137	HP:0000463	Previously identified relationship gene-phenotype	Gene in PPI	NA	NA	NA	NA
ENSG00000007168	PAFAH1B1*	17p13.3	0.00000000000100753069801885	100	60	0	4221	2504	High Confidence	Validated	BP	GO:0050775	positive regulation of dendrite morphogenesis	4/248	0.00140758208325145	0.0327725854778083	dendrite development	Lissencephaly	51.6666666666667	0.000000000000000000000000000000000000000000000000000000887620782881783	HP:0001339	Previously identified relationship gene-phenotype	Gene in PPI	NA	NA	NA	NA
ENSG00000007168	PAFAH1B1*	17p13.3	0.00000000000100753069801885	100	60	0	4221	2504	High Confidence	Validated	BP	GO:0097061	dendritic spine organization	9/248	0.00000168363619028195	0.00031359939354778	dendrite development	Cryptorchidism	23.3333333333333	0.00000000203209500319883	NA	New	Gene in PPI	NA	NA	NA	NA
ENSG00000007168	PAFAH1B1*	17p13.3	0.00000000000100753069801885	100	60	0	4221	2504	High Confidence	Validated	BP	GO:0007097	nuclear migration	3/248	0.00221549656337822	0.0419285686513129	axo-dendritic transport	Sacral dimple	20	0.000000000634346939984162	HP:0000960	Previously identified relationship gene-phenotype	Gene in PPI	NA	NA	NA	NA
ENSG00000007168	PAFAH1B1*	17p13.3	0.00000000000100753069801885	100	60	0	4221	2504	High Confidence	Validated	BP	GO:0072384	organelle transport along microtubule	6/248	0.000928625094723717	0.0247098060919341	transport along microtubule	Sacral dimple	20	0.000000000634346939984162	HP:0000960	Previously identified relationship gene-phenotype	Gene in PPI	NA	NA	NA	NA
ENSG00000007168	PAFAH1B1*	17p13.3	0.00000000000100753069801885	100	60	0	4221	2504	High Confidence	Validated	BP	GO:0060999	positive regulation of dendritic spine development	7/248	0.00000119427948797625	0.00023480861710822	dendrite development	Narrow forehead	18.3333333333333	0.0000000068365612034793	NA	New	Gene in PPI	NA	NA	NA	NA
ENSG00000007168	PAFAH1B1*	17p13.3	0.00000000000100753069801885	100	60	0	4221	2504	High Confidence	Validated	BP	GO:0030397	membrane disassembly	3/248	0.0004623708006256	0.0165285885193333	cellular component disassembly	Polyhydramnios	15	0.0000000011705958755722	HP:0001561	Previously identified relationship gene-phenotype	Gene in PPI	NA	NA	NA	NA
ENSG00000007168	PAFAH1B1*	17p13.3	0.00000000000100753069801885	100	60	0	4221	2504	High Confidence	Validated	BP	GO:0050803	regulation of synapse structure or activity	13/248	0.0000071532426502386	0.00101261302956778	regulation of synapse organization	Hypotonia	38.3333333333333	0.00000000305020354731641	HP:0001252	Previously identified relationship gene-phenotype	Gene in PPI	NA	NA	NA	NA
ENSG00000007168	PAFAH1B1*	17p13.3	0.00000000000100753069801885	100	60	0	4221	2504	High Confidence	Validated	BP	GO:0060113	inner ear receptor cell differentiation	5/248	0.0013703384937201	0.0323308528618363	gliogenesis	Low-set ears	30	0.0000001280481352276	HP:0000369	Previously identified relationship gene-phenotype	Gene in PPI	NA	NA	NA	NA
ENSG00000007168	PAFAH1B1*	17p13.3	0.00000000000100753069801885	100	60	0	4221	2504	High Confidence	Validated	CC	GO:0030426	growth cone	10/252	0.000103585208594325	0.0039541681825674	growth cone	Lissencephaly	51.6666666666667	0.000000000000000000000000000000000000000000000000000000887620782881783	HP:0001339	Previously identified relationship gene-phenotype	Gene in PPI	NA	NA	NA	NA
ENSG00000007168	PAFAH1B1*	17p13.3	0.00000000000100753069801885	100	60	0	4221	2504	High Confidence	Validated	BP	GO:0099173	postsynapse organization	11/248	0.0000153006732710169	0.0018672097484872	postsynapse organization	Low-set ears	30	0.0000001280481352276	HP:0000369	Previously identified relationship gene-phenotype	Gene in PPI	NA	NA	NA	NA
ENSG00000007168	PAFAH1B1*	17p13.3	0.00000000000100753069801885	100	60	0	4221	2504	High Confidence	Validated	BP	GO:0030099	myeloid cell differentiation	13/248	0.00178362336416185	0.0367235183384743	gliogenesis	Sacral dimple	20	0.000000000634346939984162	HP:0000960	Previously identified relationship gene-phenotype	Gene in PPI	NA	NA	NA	NA
ENSG00000007168	PAFAH1B1*	17p13.3	0.00000000000100753069801885	100	60	0	4221	2504	High Confidence	Validated	BP	GO:0042491	inner ear auditory receptor cell differentiation	4/248	0.00155699820804249	0.0351101940283082	gliogenesis	Anteverted nares	25	0.0000000000814336238856137	HP:0000463	Previously identified relationship gene-phenotype	Gene in PPI	NA	NA	NA	NA
ENSG00000007168	PAFAH1B1*	17p13.3	0.00000000000100753069801885	100	60	0	4221	2504	High Confidence	Validated	BP	GO:0060999	positive regulation of dendritic spine development	7/248	0.00000119427948797625	0.00023480861710822	dendrite development	Anteverted nares	25	0.0000000000814336238856137	HP:0000463	Previously identified relationship gene-phenotype	Gene in PPI	NA	NA	NA	NA
ENSG00000007168	PAFAH1B1*	17p13.3	0.00000000000100753069801885	100	60	0	4221	2504	High Confidence	Validated	BP	GO:0048813	dendrite morphogenesis	13/248	0.0000000752094490976534	0.0000333995809696406	dendrite development	Micrognathia	41.6666666666667	0.000000000000742683749353844	NA	New	Gene in PPI	NA	NA	NA	NA
ENSG00000007168	PAFAH1B1*	17p13.3	0.00000000000100753069801885	100	60	0	4221	2504	High Confidence	Validated	BP	GO:0060999	positive regulation of dendritic spine development	7/248	0.00000119427948797625	0.00023480861710822	dendrite development	Hypotonia	38.3333333333333	0.00000000305020354731641	HP:0001252	Previously identified relationship gene-phenotype	Gene in PPI	NA	NA	NA	NA
ENSG00000007168	PAFAH1B1*	17p13.3	0.00000000000100753069801885	100	60	0	4221	2504	High Confidence	Validated	BP	GO:0042491	inner ear auditory receptor cell differentiation	4/248	0.00155699820804249	0.0351101940283082	gliogenesis	Narrow forehead	18.3333333333333	0.0000000068365612034793	NA	New	Gene in PPI	NA	NA	NA	NA
ENSG00000007168	PAFAH1B1*	17p13.3	0.00000000000100753069801885	100	60	0	4221	2504	High Confidence	Validated	CC	GO:1904115	axon cytoplasm	5/252	0.00130753042128614	0.0197063513493839	dendritic spine	Patent ductus arteriosus	16.6666666666667	0.0000000594774910423941	NA	New	Gene in PPI	NA	NA	NA	NA
ENSG00000007168	PAFAH1B1*	17p13.3	0.00000000000100753069801885	100	60	0	4221	2504	High Confidence	Validated	CC	GO:0030427	site of polarized growth	10/252	0.000136347434380518	0.00408616285405975	growth cone	Micrognathia	41.6666666666667	0.000000000000742683749353844	NA	New	Gene in PPI	NA	NA	NA	NA
ENSG00000007168	PAFAH1B1*	17p13.3	0.00000000000100753069801885	100	60	0	4221	2504	High Confidence	Validated	CC	GO:1904115	axon cytoplasm	5/252	0.00130753042128614	0.0197063513493839	dendritic spine	Micrognathia	41.6666666666667	0.000000000000742683749353844	NA	New	Gene in PPI	NA	NA	NA	NA
ENSG00000007168	PAFAH1B1*	17p13.3	0.00000000000100753069801885	100	60	0	4221	2504	High Confidence	Validated	BP	GO:0001738	morphogenesis of a polarized epithelium	7/248	0.000252699871128401	0.0112817654916641	epithelial tube morphogenesis	Low-set ears	30	0.0000001280481352276	HP:0000369	Previously identified relationship gene-phenotype	Gene in PPI	NA	NA	NA	NA
ENSG00000007168	PAFAH1B1*	17p13.3	0.00000000000100753069801885	100	60	0	4221	2504	High Confidence	Validated	BP	GO:0050769	positive regulation of neurogenesis	13/248	0.0000100569182389305	0.00131820124620648	regulation of nervous system development	Sacral dimple	20	0.000000000634346939984162	HP:0000960	Previously identified relationship gene-phenotype	Gene in PPI	NA	NA	NA	NA
ENSG00000007168	PAFAH1B1*	17p13.3	0.00000000000100753069801885	100	60	0	4221	2504	High Confidence	Validated	BP	GO:0050775	positive regulation of dendrite morphogenesis	4/248	0.00140758208325145	0.0327725854778083	dendrite development	Sacral dimple	20	0.000000000634346939984162	HP:0000960	Previously identified relationship gene-phenotype	Gene in PPI	NA	NA	NA	NA
ENSG00000007168	PAFAH1B1*	17p13.3	0.00000000000100753069801885	100	60	0	4221	2504	High Confidence	Validated	BP	GO:0060999	positive regulation of dendritic spine development	7/248	0.00000119427948797625	0.00023480861710822	dendrite development	Cryptorchidism	23.3333333333333	0.00000000203209500319883	NA	New	Gene in PPI	NA	NA	NA	NA
ENSG00000007168	PAFAH1B1*	17p13.3	0.00000000000100753069801885	100	60	0	4221	2504	High Confidence	Validated	BP	GO:0030705	cytoskeleton-dependent intracellular transport	10/248	0.000282842080257799	0.0118412793670968	axo-dendritic transport	Sacral dimple	20	0.000000000634346939984162	HP:0000960	Previously identified relationship gene-phenotype	Gene in PPI	NA	NA	NA	NA
ENSG00000007168	PAFAH1B1*	17p13.3	0.00000000000100753069801885	100	60	0	4221	2504	High Confidence	Validated	BP	GO:1990138	neuron projection extension	8/248	0.00211709643750569	0.0413944988526666	developmental growth involved in morphogenesis	Primary microcephaly	23.3333333333333	0.0000000167978671201917	NA	New	Gene in PPI	NA	NA	NA	NA
ENSG00000007168	PAFAH1B1*	17p13.3	0.00000000000100753069801885	100	60	0	4221	2504	High Confidence	Validated	BP	GO:0008361	regulation of cell size	9/248	0.000707851161883167	0.0215274168816223	regulation of synapse organization	Anteverted nares	25	0.0000000000814336238856137	HP:0000463	Previously identified relationship gene-phenotype	Gene in PPI	NA	NA	NA	NA
ENSG00000007168	PAFAH1B1*	17p13.3	0.00000000000100753069801885	100	60	0	4221	2504	High Confidence	Validated	BP	GO:0061003	positive regulation of dendritic spine morphogenesis	4/248	0.000123185502780468	0.00797577365145454	dendrite development	Small for gestational age	31.6666666666667	0.00000000418923199098866	NA	New	Gene in PPI	NA	NA	NA	NA
ENSG00000007168	PAFAH1B1*	17p13.3	0.00000000000100753069801885	100	60	0	4221	2504	High Confidence	Validated	BP	GO:0061003	positive regulation of dendritic spine morphogenesis	4/248	0.000123185502780468	0.00797577365145454	dendrite development	Low-set ears	30	0.0000001280481352276	HP:0000369	Previously identified relationship gene-phenotype	Gene in PPI	NA	NA	NA	NA
ENSG00000007168	PAFAH1B1*	17p13.3	0.00000000000100753069801885	100	60	0	4221	2504	High Confidence	Validated	BP	GO:0016358	dendrite development	19/248	0.000000000635991425718669	0.00000225077365561837	dendrite development	Small for gestational age	31.6666666666667	0.00000000418923199098866	NA	New	Gene in PPI	NA	NA	NA	NA
ENSG00000007168	PAFAH1B1*	17p13.3	0.00000000000100753069801885	100	60	0	4221	2504	High Confidence	Validated	BP	GO:0051656	establishment of organelle localization	13/248	0.00218744071568701	0.0419285686513129	axo-dendritic transport	Patent ductus arteriosus	16.6666666666667	0.0000000594774910423941	NA	New	Gene in PPI	NA	NA	NA	NA
ENSG00000007168	PAFAH1B1*	17p13.3	0.00000000000100753069801885	100	60	0	4221	2504	High Confidence	Validated	BP	GO:0045773	positive regulation of axon extension	5/248	0.000223274313193127	0.0111291238646546	regulation of nervous system development	Cryptorchidism	23.3333333333333	0.00000000203209500319883	NA	New	Gene in PPI	NA	NA	NA	NA
ENSG00000007168	PAFAH1B1*	17p13.3	0.00000000000100753069801885	100	60	0	4221	2504	High Confidence	Validated	BP	GO:0051960	regulation of nervous system development	20/248	0.00000200837372592377	0.000355381730802212	regulation of nervous system development	Primary microcephaly	23.3333333333333	0.0000000167978671201917	NA	New	Gene in PPI	NA	NA	NA	NA
ENSG00000007168	PAFAH1B1*	17p13.3	0.00000000000100753069801885	100	60	0	4221	2504	High Confidence	Validated	BP	GO:0048638	regulation of developmental growth	13/248	0.000481874558031622	0.0170535406087391	developmental growth involved in morphogenesis	Patent ductus arteriosus	16.6666666666667	0.0000000594774910423941	NA	New	Gene in PPI	NA	NA	NA	NA
ENSG00000007168	PAFAH1B1*	17p13.3	0.00000000000100753069801885	100	60	0	4221	2504	High Confidence	Validated	BP	GO:0007346	regulation of mitotic cell cycle	21/248	0.000000831588599124528	0.000173117179547159	regulation of mitotic cell cycle	Polyhydramnios	15	0.0000000011705958755722	HP:0001561	Previously identified relationship gene-phenotype	Gene in PPI	NA	NA	NA	NA
ENSG00000007168	PAFAH1B1*	17p13.3	0.00000000000100753069801885	100	60	0	4221	2504	High Confidence	Validated	BP	GO:0045773	positive regulation of axon extension	5/248	0.000223274313193127	0.0111291238646546	regulation of nervous system development	Hypotonia	38.3333333333333	0.00000000305020354731641	HP:0001252	Previously identified relationship gene-phenotype	Gene in PPI	NA	NA	NA	NA
ENSG00000007168	PAFAH1B1*	17p13.3	0.00000000000100753069801885	100	60	0	4221	2504	High Confidence	Validated	BP	GO:0060998	regulation of dendritic spine development	9/248	0.000000103335477373668	0.0000333995809696406	dendrite development	Narrow forehead	18.3333333333333	0.0000000068365612034793	NA	New	Gene in PPI	NA	NA	NA	NA
ENSG00000007168	PAFAH1B1*	17p13.3	0.00000000000100753069801885	100	60	0	4221	2504	High Confidence	Validated	BP	GO:0070302	regulation of stress-activated protein kinase signaling cascade	10/248	0.000282842080257799	0.0118412793670968	regulation of stress-activated MAPK cascade	Narrow forehead	18.3333333333333	0.0000000068365612034793	NA	New	Gene in PPI	NA	NA	NA	NA
ENSG00000007168	PAFAH1B1*	17p13.3	0.00000000000100753069801885	100	60	0	4221	2504	High Confidence	Validated	CC	GO:0032838	plasma membrane bounded cell projection cytoplasm	9/252	0.00273290409397281	0.0303496191488559	dendritic spine	Hypoplasia of the corpus callosum	20	0.000000000751993514779505	HP:0002079	Previously identified relationship gene-phenotype	Gene in PPI	NA	NA	NA	NA
ENSG00000007168	PAFAH1B1*	17p13.3	0.00000000000100753069801885	100	60	0	4221	2504	High Confidence	Validated	BP	GO:0060997	dendritic spine morphogenesis	9/248	0.000000103335477373668	0.0000333995809696406	dendrite development	Myopia	11.6666666666667	0.000000961101336627151	NA	New	Gene in PPI	NA	NA	NA	NA
ENSG00000007168	PAFAH1B1*	17p13.3	0.00000000000100753069801885	100	60	0	4221	2504	High Confidence	Validated	BP	GO:0010720	positive regulation of cell development	15/248	0.0000110741643269996	0.00139969526975898	regulation of nervous system development	Micrognathia	41.6666666666667	0.000000000000742683749353844	NA	New	Gene in PPI	NA	NA	NA	NA
ENSG00000007168	PAFAH1B1*	17p13.3	0.00000000000100753069801885	100	60	0	4221	2504	High Confidence	Validated	BP	GO:0030099	myeloid cell differentiation	13/248	0.00178362336416185	0.0367235183384743	gliogenesis	Hypoplasia of the corpus callosum	20	0.000000000751993514779505	HP:0002079	Previously identified relationship gene-phenotype	Gene in PPI	NA	NA	NA	NA
ENSG00000007168	PAFAH1B1*	17p13.3	0.00000000000100753069801885	100	60	0	4221	2504	High Confidence	Validated	BP	GO:0008347	glial cell migration	6/248	0.0000693134496715088	0.0053326151823363	gliogenesis	Hypoplasia of the corpus callosum	20	0.000000000751993514779505	HP:0002079	Previously identified relationship gene-phenotype	Gene in PPI	NA	NA	NA	NA
ENSG00000007168	PAFAH1B1*	17p13.3	0.00000000000100753069801885	100	60	0	4221	2504	High Confidence	Validated	BP	GO:0050808	synapse organization	17/248	0.0000571038716055582	0.00469978143283885	postsynapse organization	Patent ductus arteriosus	16.6666666666667	0.0000000594774910423941	NA	New	Gene in PPI	NA	NA	NA	NA
ENSG00000007168	PAFAH1B1*	17p13.3	0.00000000000100753069801885	100	60	0	4221	2504	High Confidence	Validated	BP	GO:0060560	developmental growth involved in morphogenesis	11/248	0.000300360077693122	0.0122180955742064	developmental growth involved in morphogenesis	Small for gestational age	31.6666666666667	0.00000000418923199098866	NA	New	Gene in PPI	NA	NA	NA	NA
ENSG00000007168	PAFAH1B1*	17p13.3	0.00000000000100753069801885	100	60	0	4221	2504	High Confidence	Validated	BP	GO:0022411	cellular component disassembly	18/248	0.0000272546149980873	0.0028515085755827	cellular component disassembly	Small for gestational age	31.6666666666667	0.00000000418923199098866	NA	New	Gene in PPI	NA	NA	NA	NA
ENSG00000007168	PAFAH1B1*	17p13.3	0.00000000000100753069801885	100	60	0	4221	2504	High Confidence	Validated	BP	GO:0042249	establishment of planar polarity of embryonic epithelium	3/248	0.000928555778109718	0.0247098060919341	epithelial tube morphogenesis	Anteverted nares	25	0.0000000000814336238856137	HP:0000463	Previously identified relationship gene-phenotype	Gene in PPI	NA	NA	NA	NA
ENSG00000007168	PAFAH1B1*	17p13.3	0.00000000000100753069801885	100	60	0	4221	2504	High Confidence	Validated	BP	GO:0032535	regulation of cellular component size	13/248	0.00186755275665104	0.0378085951511643	regulation of synapse organization	Hydrocephalus	18.3333333333333	0.0000000656300391497742	NA	New	Gene in PPI	NA	NA	NA	NA
ENSG00000007168	PAFAH1B1*	17p13.3	0.00000000000100753069801885	100	60	0	4221	2504	High Confidence	Validated	BP	GO:0050767	regulation of neurogenesis	16/248	0.0000300622598041156	0.0028515085755827	regulation of nervous system development	Hypotonia	38.3333333333333	0.00000000305020354731641	HP:0001252	Previously identified relationship gene-phenotype	Gene in PPI	NA	NA	NA	NA
ENSG00000007168	PAFAH1B1*	17p13.3	0.00000000000100753069801885	100	60	0	4221	2504	High Confidence	Validated	BP	GO:0007346	regulation of mitotic cell cycle	21/248	0.000000831588599124528	0.000173117179547159	regulation of mitotic cell cycle	EEG abnormality	36.6666666666667	0.0000000000185879049708559	HP:0002353	Previously identified relationship gene-phenotype	Gene in PPI	NA	NA	NA	NA
ENSG00000007168	PAFAH1B1*	17p13.3	0.00000000000100753069801885	100	60	0	4221	2504	High Confidence	Validated	CC	GO:0032838	plasma membrane bounded cell projection cytoplasm	9/252	0.00273290409397281	0.0303496191488559	dendritic spine	Hydrocephalus	18.3333333333333	0.0000000656300391497742	NA	New	Gene in PPI	NA	NA	NA	NA
ENSG00000007168	PAFAH1B1*	17p13.3	0.00000000000100753069801885	100	60	0	4221	2504	High Confidence	Validated	BP	GO:0030705	cytoskeleton-dependent intracellular transport	10/248	0.000282842080257799	0.0118412793670968	axo-dendritic transport	EEG abnormality	36.6666666666667	0.0000000000185879049708559	HP:0002353	Previously identified relationship gene-phenotype	Gene in PPI	NA	NA	NA	NA
ENSG00000007168	PAFAH1B1*	17p13.3	0.00000000000100753069801885	100	60	0	4221	2504	High Confidence	Validated	BP	GO:0048638	regulation of developmental growth	13/248	0.000481874558031622	0.0170535406087391	developmental growth involved in morphogenesis	Cryptorchidism	23.3333333333333	0.00000000203209500319883	NA	New	Gene in PPI	NA	NA	NA	NA
ENSG00000007168	PAFAH1B1*	17p13.3	0.00000000000100753069801885	100	60	0	4221	2504	High Confidence	Validated	BP	GO:0050769	positive regulation of neurogenesis	13/248	0.0000100569182389305	0.00131820124620648	regulation of nervous system development	Small for gestational age	31.6666666666667	0.00000000418923199098866	NA	New	Gene in PPI	NA	NA	NA	NA
ENSG00000007168	PAFAH1B1*	17p13.3	0.00000000000100753069801885	100	60	0	4221	2504	High Confidence	Validated	BP	GO:0050769	positive regulation of neurogenesis	13/248	0.0000100569182389305	0.00131820124620648	regulation of nervous system development	Cryptorchidism	23.3333333333333	0.00000000203209500319883	NA	New	Gene in PPI	NA	NA	NA	NA
ENSG00000007168	PAFAH1B1*	17p13.3	0.00000000000100753069801885	100	60	0	4221	2504	High Confidence	Validated	BP	GO:0060998	regulation of dendritic spine development	9/248	0.000000103335477373668	0.0000333995809696406	dendrite development	Cryptorchidism	23.3333333333333	0.00000000203209500319883	NA	New	Gene in PPI	NA	NA	NA	NA
ENSG00000007168	PAFAH1B1*	17p13.3	0.00000000000100753069801885	100	60	0	4221	2504	High Confidence	Validated	BP	GO:0070302	regulation of stress-activated protein kinase signaling cascade	10/248	0.000282842080257799	0.0118412793670968	regulation of stress-activated MAPK cascade	Anteverted nares	25	0.0000000000814336238856137	HP:0000463	Previously identified relationship gene-phenotype	Gene in PPI	NA	NA	NA	NA
ENSG00000007168	PAFAH1B1*	17p13.3	0.00000000000100753069801885	100	60	0	4221	2504	High Confidence	Validated	BP	GO:0060560	developmental growth involved in morphogenesis	11/248	0.000300360077693122	0.0122180955742064	developmental growth involved in morphogenesis	Patent ductus arteriosus	16.6666666666667	0.0000000594774910423941	NA	New	Gene in PPI	NA	NA	NA	NA
ENSG00000007168	PAFAH1B1*	17p13.3	0.00000000000100753069801885	100	60	0	4221	2504	High Confidence	Validated	CC	GO:0005874	microtubule	14/252	0.00142079103899636	0.0206749592571195	kinesin complex	Anteverted nares	25	0.0000000000814336238856137	HP:0000463	Previously identified relationship gene-phenotype	Gene in PPI	NA	NA	NA	NA
ENSG00000007168	PAFAH1B1*	17p13.3	0.00000000000100753069801885	100	60	0	4221	2504	High Confidence	Validated	BP	GO:0010975	regulation of neuron projection development	16/248	0.000308024571730342	0.0122483029140863	dendrite development	Low-set ears	30	0.0000001280481352276	HP:0000369	Previously identified relationship gene-phenotype	Gene in PPI	NA	NA	NA	NA
ENSG00000007168	PAFAH1B1*	17p13.3	0.00000000000100753069801885	100	60	0	4221	2504	High Confidence	Validated	BP	GO:0048639	positive regulation of developmental growth	8/248	0.00227504337696324	0.0419342630785048	developmental growth involved in morphogenesis	Hydrocephalus	18.3333333333333	0.0000000656300391497742	NA	New	Gene in PPI	NA	NA	NA	NA
ENSG00000007168	PAFAH1B1*	17p13.3	0.00000000000100753069801885	100	60	0	4221	2504	High Confidence	Validated	BP	GO:0042249	establishment of planar polarity of embryonic epithelium	3/248	0.000928555778109718	0.0247098060919341	epithelial tube morphogenesis	Lissencephaly	51.6666666666667	0.000000000000000000000000000000000000000000000000000000887620782881783	HP:0001339	Previously identified relationship gene-phenotype	Gene in PPI	NA	NA	NA	NA
ENSG00000007168	PAFAH1B1*	17p13.3	0.00000000000100753069801885	100	60	0	4221	2504	High Confidence	Validated	BP	GO:0061003	positive regulation of dendritic spine morphogenesis	4/248	0.000123185502780468	0.00797577365145454	dendrite development	Polyhydramnios	15	0.0000000011705958755722	HP:0001561	Previously identified relationship gene-phenotype	Gene in PPI	NA	NA	NA	NA
ENSG00000007168	PAFAH1B1*	17p13.3	0.00000000000100753069801885	100	60	0	4221	2504	High Confidence	Validated	BP	GO:0050767	regulation of neurogenesis	16/248	0.0000300622598041156	0.0028515085755827	regulation of nervous system development	Low-set ears	30	0.0000001280481352276	HP:0000369	Previously identified relationship gene-phenotype	Gene in PPI	NA	NA	NA	NA
ENSG00000007168	PAFAH1B1*	17p13.3	0.00000000000100753069801885	100	60	0	4221	2504	High Confidence	Validated	CC	GO:0032838	plasma membrane bounded cell projection cytoplasm	9/252	0.00273290409397281	0.0303496191488559	dendritic spine	Hypotonia	38.3333333333333	0.00000000305020354731641	HP:0001252	Previously identified relationship gene-phenotype	Gene in PPI	NA	NA	NA	NA
ENSG00000007168	PAFAH1B1*	17p13.3	0.00000000000100753069801885	100	60	0	4221	2504	High Confidence	Validated	BP	GO:0043087	regulation of GTPase activity	12/248	0.00243117855115656	0.0438976576150157	regulation of DNA binding	EEG abnormality	36.6666666666667	0.0000000000185879049708559	HP:0002353	Previously identified relationship gene-phenotype	Gene in PPI	NA	NA	NA	NA
ENSG00000007168	PAFAH1B1*	17p13.3	0.00000000000100753069801885	100	60	0	4221	2504	High Confidence	Validated	CC	GO:0030427	site of polarized growth	10/252	0.000136347434380518	0.00408616285405975	growth cone	Hydrocephalus	18.3333333333333	0.0000000656300391497742	NA	New	Gene in PPI	NA	NA	NA	NA
ENSG00000007168	PAFAH1B1*	17p13.3	0.00000000000100753069801885	100	60	0	4221	2504	High Confidence	Validated	BP	GO:0022604	regulation of cell morphogenesis	12/248	0.000893998686558695	0.0245561060279314	regulation of nervous system development	Cryptorchidism	23.3333333333333	0.00000000203209500319883	NA	New	Gene in PPI	NA	NA	NA	NA
ENSG00000007168	PAFAH1B1*	17p13.3	0.00000000000100753069801885	100	60	0	4221	2504	High Confidence	Validated	BP	GO:0042490	mechanoreceptor differentiation	5/248	0.00193871191734469	0.0387632851722195	gliogenesis	Patent ductus arteriosus	16.6666666666667	0.0000000594774910423941	NA	New	Gene in PPI	NA	NA	NA	NA
ENSG00000007168	PAFAH1B1*	17p13.3	0.00000000000100753069801885	100	60	0	4221	2504	High Confidence	Validated	BP	GO:0032535	regulation of cellular component size	13/248	0.00186755275665104	0.0378085951511643	regulation of synapse organization	Low-set ears	30	0.0000001280481352276	HP:0000369	Previously identified relationship gene-phenotype	Gene in PPI	NA	NA	NA	NA
ENSG00000007168	PAFAH1B1*	17p13.3	0.00000000000100753069801885	100	60	0	4221	2504	High Confidence	Validated	BP	GO:0060997	dendritic spine morphogenesis	9/248	0.000000103335477373668	0.0000333995809696406	dendrite development	Hydrocephalus	18.3333333333333	0.0000000656300391497742	NA	New	Gene in PPI	NA	NA	NA	NA
ENSG00000007168	PAFAH1B1*	17p13.3	0.00000000000100753069801885	100	60	0	4221	2504	High Confidence	Validated	BP	GO:0051656	establishment of organelle localization	13/248	0.00218744071568701	0.0419285686513129	axo-dendritic transport	Hypotonia	38.3333333333333	0.00000000305020354731641	HP:0001252	Previously identified relationship gene-phenotype	Gene in PPI	NA	NA	NA	NA
ENSG00000007168	PAFAH1B1*	17p13.3	0.00000000000100753069801885	100	60	0	4221	2504	High Confidence	Validated	BP	GO:0050772	positive regulation of axonogenesis	6/248	0.000630340287932777	0.0202797661726736	regulation of nervous system development	Myopia	11.6666666666667	0.000000961101336627151	NA	New	Gene in PPI	NA	NA	NA	NA
ENSG00000007168	PAFAH1B1*	17p13.3	0.00000000000100753069801885	100	60	0	4221	2504	High Confidence	Validated	BP	GO:0031098	stress-activated protein kinase signaling cascade	10/248	0.00174259665490697	0.0365340565440895	regulation of stress-activated MAPK cascade	Lissencephaly	51.6666666666667	0.000000000000000000000000000000000000000000000000000000887620782881783	HP:0001339	Previously identified relationship gene-phenotype	Gene in PPI	NA	NA	NA	NA
ENSG00000007168	PAFAH1B1*	17p13.3	0.00000000000100753069801885	100	60	0	4221	2504	High Confidence	Validated	BP	GO:0099175	regulation of postsynapse organization	8/248	0.0000257378944976002	0.00284645026959397	postsynapse organization	Small for gestational age	31.6666666666667	0.00000000418923199098866	NA	New	Gene in PPI	NA	NA	NA	NA
ENSG00000007168	PAFAH1B1*	17p13.3	0.00000000000100753069801885	100	60	0	4221	2504	High Confidence	Validated	BP	GO:0030705	cytoskeleton-dependent intracellular transport	10/248	0.000282842080257799	0.0118412793670968	axo-dendritic transport	Low-set ears	30	0.0000001280481352276	HP:0000369	Previously identified relationship gene-phenotype	Gene in PPI	NA	NA	NA	NA
ENSG00000007168	PAFAH1B1*	17p13.3	0.00000000000100753069801885	100	60	0	4221	2504	High Confidence	Validated	BP	GO:0042063	gliogenesis	14/248	0.0000517430275659942	0.00446630669648911	gliogenesis	Anteverted nares	25	0.0000000000814336238856137	HP:0000463	Previously identified relationship gene-phenotype	Gene in PPI	NA	NA	NA	NA
ENSG00000007168	PAFAH1B1*	17p13.3	0.00000000000100753069801885	100	60	0	4221	2504	High Confidence	Validated	CC	GO:0005875	microtubule associated complex	7/252	0.00494925912698418	0.0497282702758886	kinesin complex	Cryptorchidism	23.3333333333333	0.00000000203209500319883	NA	New	Gene in PPI	NA	NA	NA	NA
ENSG00000007168	PAFAH1B1*	17p13.3	0.00000000000100753069801885	100	60	0	4221	2504	High Confidence	Validated	BP	GO:0048638	regulation of developmental growth	13/248	0.000481874558031622	0.0170535406087391	developmental growth involved in morphogenesis	Primary microcephaly	23.3333333333333	0.0000000167978671201917	NA	New	Gene in PPI	NA	NA	NA	NA
ENSG00000007168	PAFAH1B1*	17p13.3	0.00000000000100753069801885	100	60	0	4221	2504	High Confidence	Validated	BP	GO:0007346	regulation of mitotic cell cycle	21/248	0.000000831588599124528	0.000173117179547159	regulation of mitotic cell cycle	Cryptorchidism	23.3333333333333	0.00000000203209500319883	NA	New	Gene in PPI	NA	NA	NA	NA
ENSG00000007168	PAFAH1B1*	17p13.3	0.00000000000100753069801885	100	60	0	4221	2504	High Confidence	Validated	BP	GO:0048638	regulation of developmental growth	13/248	0.000481874558031622	0.0170535406087391	developmental growth involved in morphogenesis	Sacral dimple	20	0.000000000634346939984162	HP:0000960	Previously identified relationship gene-phenotype	Gene in PPI	NA	NA	NA	NA
ENSG00000007168	PAFAH1B1*	17p13.3	0.00000000000100753069801885	100	60	0	4221	2504	High Confidence	Validated	BP	GO:0008088	axo-dendritic transport	7/248	0.0000606207025428957	0.00487583332498427	axo-dendritic transport	Patent ductus arteriosus	16.6666666666667	0.0000000594774910423941	NA	New	Gene in PPI	NA	NA	NA	NA
ENSG00000007168	PAFAH1B1*	17p13.3	0.00000000000100753069801885	100	60	0	4221	2504	High Confidence	Validated	BP	GO:0060998	regulation of dendritic spine development	9/248	0.000000103335477373668	0.0000333995809696406	dendrite development	Hypotonia	38.3333333333333	0.00000000305020354731641	HP:0001252	Previously identified relationship gene-phenotype	Gene in PPI	NA	NA	NA	NA
ENSG00000007168	PAFAH1B1*	17p13.3	0.00000000000100753069801885	100	60	0	4221	2504	High Confidence	Validated	BP	GO:0060113	inner ear receptor cell differentiation	5/248	0.0013703384937201	0.0323308528618363	gliogenesis	Hydrocephalus	18.3333333333333	0.0000000656300391497742	NA	New	Gene in PPI	NA	NA	NA	NA
ENSG00000007168	PAFAH1B1*	17p13.3	0.00000000000100753069801885	100	60	0	4221	2504	High Confidence	Validated	BP	GO:0042063	gliogenesis	14/248	0.0000517430275659942	0.00446630669648911	gliogenesis	Narrow forehead	18.3333333333333	0.0000000068365612034793	NA	New	Gene in PPI	NA	NA	NA	NA
ENSG00000007168	PAFAH1B1*	17p13.3	0.00000000000100753069801885	100	60	0	4221	2504	High Confidence	Validated	BP	GO:0042249	establishment of planar polarity of embryonic epithelium	3/248	0.000928555778109718	0.0247098060919341	epithelial tube morphogenesis	Sacral dimple	20	0.000000000634346939984162	HP:0000960	Previously identified relationship gene-phenotype	Gene in PPI	NA	NA	NA	NA
ENSG00000007168	PAFAH1B1*	17p13.3	0.00000000000100753069801885	100	60	0	4221	2504	High Confidence	Validated	BP	GO:0106027	neuron projection organization	10/248	0.000000427641130366355	0.0000945888725229082	dendrite development	Cryptorchidism	23.3333333333333	0.00000000203209500319883	NA	New	Gene in PPI	NA	NA	NA	NA
ENSG00000007168	PAFAH1B1*	17p13.3	0.00000000000100753069801885	100	60	0	4221	2504	High Confidence	Validated	BP	GO:0060113	inner ear receptor cell differentiation	5/248	0.0013703384937201	0.0323308528618363	gliogenesis	Polyhydramnios	15	0.0000000011705958755722	HP:0001561	Previously identified relationship gene-phenotype	Gene in PPI	NA	NA	NA	NA
ENSG00000007168	PAFAH1B1*	17p13.3	0.00000000000100753069801885	100	60	0	4221	2504	High Confidence	Validated	BP	GO:0099175	regulation of postsynapse organization	8/248	0.0000257378944976002	0.00284645026959397	postsynapse organization	Sacral dimple	20	0.000000000634346939984162	HP:0000960	Previously identified relationship gene-phenotype	Gene in PPI	NA	NA	NA	NA
ENSG00000007168	PAFAH1B1*	17p13.3	0.00000000000100753069801885	100	60	0	4221	2504	High Confidence	Validated	BP	GO:0007254	JNK cascade	8/248	0.0017597974747513	0.0366348427243814	regulation of stress-activated MAPK cascade	EEG abnormality	36.6666666666667	0.0000000000185879049708559	HP:0002353	Previously identified relationship gene-phenotype	Gene in PPI	NA	NA	NA	NA
ENSG00000007168	PAFAH1B1*	17p13.3	0.00000000000100753069801885	100	60	0	4221	2504	High Confidence	Validated	BP	GO:0051081	nuclear membrane disassembly	3/248	0.00035019838968785	0.013471218490275	cellular component disassembly	Patent ductus arteriosus	16.6666666666667	0.0000000594774910423941	NA	New	Gene in PPI	NA	NA	NA	NA
ENSG00000007168	PAFAH1B1*	17p13.3	0.00000000000100753069801885	100	60	0	4221	2504	High Confidence	Validated	BP	GO:0048638	regulation of developmental growth	13/248	0.000481874558031622	0.0170535406087391	developmental growth involved in morphogenesis	Myopia	11.6666666666667	0.000000961101336627151	NA	New	Gene in PPI	NA	NA	NA	NA
ENSG00000007168	PAFAH1B1*	17p13.3	0.00000000000100753069801885	100	60	0	4221	2504	High Confidence	Validated	CC	GO:0005874	microtubule	14/252	0.00142079103899636	0.0206749592571195	kinesin complex	Micrognathia	41.6666666666667	0.000000000000742683749353844	NA	New	Gene in PPI	NA	NA	NA	NA
ENSG00000007168	PAFAH1B1*	17p13.3	0.00000000000100753069801885	100	60	0	4221	2504	High Confidence	Validated	BP	GO:0051962	positive regulation of nervous system development	15/248	0.00000368842931151582	0.000593334151520658	regulation of nervous system development	Myopia	11.6666666666667	0.000000961101336627151	NA	New	Gene in PPI	NA	NA	NA	NA
ENSG00000007168	PAFAH1B1*	17p13.3	0.00000000000100753069801885	100	60	0	4221	2504	High Confidence	Validated	BP	GO:0099175	regulation of postsynapse organization	8/248	0.0000257378944976002	0.00284645026959397	postsynapse organization	Hydrocephalus	18.3333333333333	0.0000000656300391497742	NA	New	Gene in PPI	NA	NA	NA	NA
ENSG00000007168	PAFAH1B1*	17p13.3	0.00000000000100753069801885	100	60	0	4221	2504	High Confidence	Validated	BP	GO:0031098	stress-activated protein kinase signaling cascade	10/248	0.00174259665490697	0.0365340565440895	regulation of stress-activated MAPK cascade	Frontal bossing	23.3333333333333	0.0000000294883677897877	HP:0002007	Previously identified relationship gene-phenotype	Gene in PPI	NA	NA	NA	NA
ENSG00000007168	PAFAH1B1*	17p13.3	0.00000000000100753069801885	100	60	0	4221	2504	High Confidence	Validated	BP	GO:0010769	regulation of cell morphogenesis involved in differentiation	7/248	0.000287750784280961	0.0118412793670968	regulation of nervous system development	Frontal bossing	23.3333333333333	0.0000000294883677897877	HP:0002007	Previously identified relationship gene-phenotype	Gene in PPI	NA	NA	NA	NA
ENSG00000007168	PAFAH1B1*	17p13.3	0.00000000000100753069801885	100	60	0	4221	2504	High Confidence	Validated	BP	GO:0001738	morphogenesis of a polarized epithelium	7/248	0.000252699871128401	0.0112817654916641	epithelial tube morphogenesis	Frontal bossing	23.3333333333333	0.0000000294883677897877	HP:0002007	Previously identified relationship gene-phenotype	Gene in PPI	NA	NA	NA	NA
ENSG00000007168	PAFAH1B1*	17p13.3	0.00000000000100753069801885	100	60	0	4221	2504	High Confidence	Validated	BP	GO:0002573	myeloid leukocyte differentiation	9/248	0.00186959710411239	0.0378085951511643	gliogenesis	Hypoplasia of the corpus callosum	20	0.000000000751993514779505	HP:0002079	Previously identified relationship gene-phenotype	Gene in PPI	NA	NA	NA	NA
ENSG00000007168	PAFAH1B1*	17p13.3	0.00000000000100753069801885	100	60	0	4221	2504	High Confidence	Validated	BP	GO:0001738	morphogenesis of a polarized epithelium	7/248	0.000252699871128401	0.0112817654916641	epithelial tube morphogenesis	Patent ductus arteriosus	16.6666666666667	0.0000000594774910423941	NA	New	Gene in PPI	NA	NA	NA	NA
ENSG00000007168	PAFAH1B1*	17p13.3	0.00000000000100753069801885	100	60	0	4221	2504	High Confidence	Validated	BP	GO:0007346	regulation of mitotic cell cycle	21/248	0.000000831588599124528	0.000173117179547159	regulation of mitotic cell cycle	Narrow forehead	18.3333333333333	0.0000000068365612034793	NA	New	Gene in PPI	NA	NA	NA	NA
ENSG00000007168	PAFAH1B1*	17p13.3	0.00000000000100753069801885	100	60	0	4221	2504	High Confidence	Validated	BP	GO:0043087	regulation of GTPase activity	12/248	0.00243117855115656	0.0438976576150157	regulation of DNA binding	Low-set ears	30	0.0000001280481352276	HP:0000369	Previously identified relationship gene-phenotype	Gene in PPI	NA	NA	NA	NA
ENSG00000007168	PAFAH1B1*	17p13.3	0.00000000000100753069801885	100	60	0	4221	2504	High Confidence	Validated	CC	GO:0005874	microtubule	14/252	0.00142079103899636	0.0206749592571195	kinesin complex	Lissencephaly	51.6666666666667	0.000000000000000000000000000000000000000000000000000000887620782881783	HP:0001339	Previously identified relationship gene-phenotype	Gene in PPI	NA	NA	NA	NA
ENSG00000007168	PAFAH1B1*	17p13.3	0.00000000000100753069801885	100	60	0	4221	2504	High Confidence	Validated	BP	GO:0071763	nuclear membrane organization	4/248	0.000908971429686072	0.0245561060279314	regulation of mitochondrion organization	Sacral dimple	20	0.000000000634346939984162	HP:0000960	Previously identified relationship gene-phenotype	Gene in PPI	NA	NA	NA	NA
ENSG00000007168	PAFAH1B1*	17p13.3	0.00000000000100753069801885	100	60	0	4221	2504	High Confidence	Validated	BP	GO:0007254	JNK cascade	8/248	0.0017597974747513	0.0366348427243814	regulation of stress-activated MAPK cascade	Low-set ears	30	0.0000001280481352276	HP:0000369	Previously identified relationship gene-phenotype	Gene in PPI	NA	NA	NA	NA
ENSG00000007168	PAFAH1B1*	17p13.3	0.00000000000100753069801885	100	60	0	4221	2504	High Confidence	Validated	BP	GO:0097061	dendritic spine organization	9/248	0.00000168363619028195	0.00031359939354778	dendrite development	Hypotonia	38.3333333333333	0.00000000305020354731641	HP:0001252	Previously identified relationship gene-phenotype	Gene in PPI	NA	NA	NA	NA
ENSG00000007168	PAFAH1B1*	17p13.3	0.00000000000100753069801885	100	60	0	4221	2504	High Confidence	Validated	BP	GO:0042249	establishment of planar polarity of embryonic epithelium	3/248	0.000928555778109718	0.0247098060919341	epithelial tube morphogenesis	Frontal bossing	23.3333333333333	0.0000000294883677897877	HP:0002007	Previously identified relationship gene-phenotype	Gene in PPI	NA	NA	NA	NA
ENSG00000007168	PAFAH1B1*	17p13.3	0.00000000000100753069801885	100	60	0	4221	2504	High Confidence	Validated	BP	GO:0048638	regulation of developmental growth	13/248	0.000481874558031622	0.0170535406087391	developmental growth involved in morphogenesis	Hypotonia	38.3333333333333	0.00000000305020354731641	HP:0001252	Previously identified relationship gene-phenotype	Gene in PPI	NA	NA	NA	NA
ENSG00000007168	PAFAH1B1*	17p13.3	0.00000000000100753069801885	100	60	0	4221	2504	High Confidence	Validated	BP	GO:0010975	regulation of neuron projection development	16/248	0.000308024571730342	0.0122483029140863	dendrite development	Frontal bossing	23.3333333333333	0.0000000294883677897877	HP:0002007	Previously identified relationship gene-phenotype	Gene in PPI	NA	NA	NA	NA
ENSG00000007168	PAFAH1B1*	17p13.3	0.00000000000100753069801885	100	60	0	4221	2504	High Confidence	Validated	BP	GO:0050775	positive regulation of dendrite morphogenesis	4/248	0.00140758208325145	0.0327725854778083	dendrite development	Hypotonia	38.3333333333333	0.00000000305020354731641	HP:0001252	Previously identified relationship gene-phenotype	Gene in PPI	NA	NA	NA	NA
ENSG00000007168	PAFAH1B1*	17p13.3	0.00000000000100753069801885	100	60	0	4221	2504	High Confidence	Validated	BP	GO:0010975	regulation of neuron projection development	16/248	0.000308024571730342	0.0122483029140863	dendrite development	EEG abnormality	36.6666666666667	0.0000000000185879049708559	HP:0002353	Previously identified relationship gene-phenotype	Gene in PPI	NA	NA	NA	NA
ENSG00000007168	PAFAH1B1*	17p13.3	0.00000000000100753069801885	100	60	0	4221	2504	High Confidence	Validated	CC	GO:0030426	growth cone	10/252	0.000103585208594325	0.0039541681825674	growth cone	Anteverted nares	25	0.0000000000814336238856137	HP:0000463	Previously identified relationship gene-phenotype	Gene in PPI	NA	NA	NA	NA
ENSG00000007168	PAFAH1B1*	17p13.3	0.00000000000100753069801885	100	60	0	4221	2504	High Confidence	Validated	BP	GO:0097061	dendritic spine organization	9/248	0.00000168363619028195	0.00031359939354778	dendrite development	Low-set ears	30	0.0000001280481352276	HP:0000369	Previously identified relationship gene-phenotype	Gene in PPI	NA	NA	NA	NA
ENSG00000007168	PAFAH1B1*	17p13.3	0.00000000000100753069801885	100	60	0	4221	2504	High Confidence	Validated	BP	GO:0032872	regulation of stress-activated MAPK cascade	10/248	0.000249778720670663	0.0112817654916641	regulation of stress-activated MAPK cascade	Polyhydramnios	15	0.0000000011705958755722	HP:0001561	Previously identified relationship gene-phenotype	Gene in PPI	NA	NA	NA	NA
ENSG00000007168	PAFAH1B1*	17p13.3	0.00000000000100753069801885	100	60	0	4221	2504	High Confidence	Validated	BP	GO:0010769	regulation of cell morphogenesis involved in differentiation	7/248	0.000287750784280961	0.0118412793670968	regulation of nervous system development	EEG abnormality	36.6666666666667	0.0000000000185879049708559	HP:0002353	Previously identified relationship gene-phenotype	Gene in PPI	NA	NA	NA	NA
ENSG00000007168	PAFAH1B1*	17p13.3	0.00000000000100753069801885	100	60	0	4221	2504	High Confidence	Validated	BP	GO:0030099	myeloid cell differentiation	13/248	0.00178362336416185	0.0367235183384743	gliogenesis	Micrognathia	41.6666666666667	0.000000000000742683749353844	NA	New	Gene in PPI	NA	NA	NA	NA
ENSG00000007168	PAFAH1B1*	17p13.3	0.00000000000100753069801885	100	60	0	4221	2504	High Confidence	Validated	CC	GO:1904115	axon cytoplasm	5/252	0.00130753042128614	0.0197063513493839	dendritic spine	Hypoplasia of the corpus callosum	20	0.000000000751993514779505	HP:0002079	Previously identified relationship gene-phenotype	Gene in PPI	NA	NA	NA	NA
ENSG00000007168	PAFAH1B1*	17p13.3	0.00000000000100753069801885	100	60	0	4221	2504	High Confidence	Validated	BP	GO:0007097	nuclear migration	3/248	0.00221549656337822	0.0419285686513129	axo-dendritic transport	Myopia	11.6666666666667	0.000000961101336627151	NA	New	Gene in PPI	NA	NA	NA	NA
ENSG00000007168	PAFAH1B1*	17p13.3	0.00000000000100753069801885	100	60	0	4221	2504	High Confidence	Validated	BP	GO:0048639	positive regulation of developmental growth	8/248	0.00227504337696324	0.0419342630785048	developmental growth involved in morphogenesis	Lissencephaly	51.6666666666667	0.000000000000000000000000000000000000000000000000000000887620782881783	HP:0001339	Previously identified relationship gene-phenotype	Gene in PPI	NA	NA	NA	NA
ENSG00000007168	PAFAH1B1*	17p13.3	0.00000000000100753069801885	100	60	0	4221	2504	High Confidence	Validated	BP	GO:0008088	axo-dendritic transport	7/248	0.0000606207025428957	0.00487583332498427	axo-dendritic transport	Micrognathia	41.6666666666667	0.000000000000742683749353844	NA	New	Gene in PPI	NA	NA	NA	NA
ENSG00000007168	PAFAH1B1*	17p13.3	0.00000000000100753069801885	100	60	0	4221	2504	High Confidence	Validated	BP	GO:0010769	regulation of cell morphogenesis involved in differentiation	7/248	0.000287750784280961	0.0118412793670968	regulation of nervous system development	Anteverted nares	25	0.0000000000814336238856137	HP:0000463	Previously identified relationship gene-phenotype	Gene in PPI	NA	NA	NA	NA
ENSG00000007168	PAFAH1B1*	17p13.3	0.00000000000100753069801885	100	60	0	4221	2504	High Confidence	Validated	BP	GO:0072384	organelle transport along microtubule	6/248	0.000928625094723717	0.0247098060919341	transport along microtubule	Anteverted nares	25	0.0000000000814336238856137	HP:0000463	Previously identified relationship gene-phenotype	Gene in PPI	NA	NA	NA	NA
ENSG00000007168	PAFAH1B1*	17p13.3	0.00000000000100753069801885	100	60	0	4221	2504	High Confidence	Validated	BP	GO:0048638	regulation of developmental growth	13/248	0.000481874558031622	0.0170535406087391	developmental growth involved in morphogenesis	Hydrocephalus	18.3333333333333	0.0000000656300391497742	NA	New	Gene in PPI	NA	NA	NA	NA
ENSG00000007168	PAFAH1B1*	17p13.3	0.00000000000100753069801885	100	60	0	4221	2504	High Confidence	Validated	BP	GO:0032872	regulation of stress-activated MAPK cascade	10/248	0.000249778720670663	0.0112817654916641	regulation of stress-activated MAPK cascade	Primary microcephaly	23.3333333333333	0.0000000167978671201917	NA	New	Gene in PPI	NA	NA	NA	NA
ENSG00000007168	PAFAH1B1*	17p13.3	0.00000000000100753069801885	100	60	0	4221	2504	High Confidence	Validated	BP	GO:0042063	gliogenesis	14/248	0.0000517430275659942	0.00446630669648911	gliogenesis	Small for gestational age	31.6666666666667	0.00000000418923199098866	NA	New	Gene in PPI	NA	NA	NA	NA
ENSG00000007168	PAFAH1B1*	17p13.3	0.00000000000100753069801885	100	60	0	4221	2504	High Confidence	Validated	BP	GO:0046328	regulation of JNK cascade	8/248	0.000399652771955795	0.0147330329161621	regulation of stress-activated MAPK cascade	Low-set ears	30	0.0000001280481352276	HP:0000369	Previously identified relationship gene-phenotype	Gene in PPI	NA	NA	NA	NA
ENSG00000007168	PAFAH1B1*	17p13.3	0.00000000000100753069801885	100	60	0	4221	2504	High Confidence	Validated	BP	GO:0007163	establishment or maintenance of cell polarity	11/248	0.000162860734613529	0.00914863713963938	establishment of cell polarity	Myopia	11.6666666666667	0.000000961101336627151	NA	New	Gene in PPI	NA	NA	NA	NA
ENSG00000007168	PAFAH1B1*	17p13.3	0.00000000000100753069801885	100	60	0	4221	2504	High Confidence	Validated	BP	GO:0031098	stress-activated protein kinase signaling cascade	10/248	0.00174259665490697	0.0365340565440895	regulation of stress-activated MAPK cascade	Narrow forehead	18.3333333333333	0.0000000068365612034793	NA	New	Gene in PPI	NA	NA	NA	NA
ENSG00000007168	PAFAH1B1*	17p13.3	0.00000000000100753069801885	100	60	0	4221	2504	High Confidence	Validated	CC	GO:0030426	growth cone	10/252	0.000103585208594325	0.0039541681825674	growth cone	Patent ductus arteriosus	16.6666666666667	0.0000000594774910423941	NA	New	Gene in PPI	NA	NA	NA	NA
ENSG00000007168	PAFAH1B1*	17p13.3	0.00000000000100753069801885	100	60	0	4221	2504	High Confidence	Validated	BP	GO:0030099	myeloid cell differentiation	13/248	0.00178362336416185	0.0367235183384743	gliogenesis	Hypotonia	38.3333333333333	0.00000000305020354731641	HP:0001252	Previously identified relationship gene-phenotype	Gene in PPI	NA	NA	NA	NA
ENSG00000007168	PAFAH1B1*	17p13.3	0.00000000000100753069801885	100	60	0	4221	2504	High Confidence	Validated	BP	GO:0043087	regulation of GTPase activity	12/248	0.00243117855115656	0.0438976576150157	regulation of DNA binding	Primary microcephaly	23.3333333333333	0.0000000167978671201917	NA	New	Gene in PPI	NA	NA	NA	NA
ENSG00000007168	PAFAH1B1*	17p13.3	0.00000000000100753069801885	100	60	0	4221	2504	High Confidence	Validated	BP	GO:0060996	dendritic spine development	12/248	0.00000000746208119977839	0.00000660207634150393	dendrite development	Sacral dimple	20	0.000000000634346939984162	HP:0000960	Previously identified relationship gene-phenotype	Gene in PPI	NA	NA	NA	NA
ENSG00000007168	PAFAH1B1*	17p13.3	0.00000000000100753069801885	100	60	0	4221	2504	High Confidence	Validated	BP	GO:0016358	dendrite development	19/248	0.000000000635991425718669	0.00000225077365561837	dendrite development	Primary microcephaly	23.3333333333333	0.0000000167978671201917	NA	New	Gene in PPI	NA	NA	NA	NA
ENSG00000007168	PAFAH1B1*	17p13.3	0.00000000000100753069801885	100	60	0	4221	2504	High Confidence	Validated	BP	GO:0050808	synapse organization	17/248	0.0000571038716055582	0.00469978143283885	postsynapse organization	Hydrocephalus	18.3333333333333	0.0000000656300391497742	NA	New	Gene in PPI	NA	NA	NA	NA
ENSG00000007168	PAFAH1B1*	17p13.3	0.00000000000100753069801885	100	60	0	4221	2504	High Confidence	Validated	BP	GO:0031098	stress-activated protein kinase signaling cascade	10/248	0.00174259665490697	0.0365340565440895	regulation of stress-activated MAPK cascade	Anteverted nares	25	0.0000000000814336238856137	HP:0000463	Previously identified relationship gene-phenotype	Gene in PPI	NA	NA	NA	NA
ENSG00000007168	PAFAH1B1*	17p13.3	0.00000000000100753069801885	100	60	0	4221	2504	High Confidence	Validated	BP	GO:0007163	establishment or maintenance of cell polarity	11/248	0.000162860734613529	0.00914863713963938	establishment of cell polarity	Lissencephaly	51.6666666666667	0.000000000000000000000000000000000000000000000000000000887620782881783	HP:0001339	Previously identified relationship gene-phenotype	Gene in PPI	NA	NA	NA	NA
ENSG00000007168	PAFAH1B1*	17p13.3	0.00000000000100753069801885	100	60	0	4221	2504	High Confidence	Validated	BP	GO:0050803	regulation of synapse structure or activity	13/248	0.0000071532426502386	0.00101261302956778	regulation of synapse organization	Micrognathia	41.6666666666667	0.000000000000742683749353844	NA	New	Gene in PPI	NA	NA	NA	NA
ENSG00000007168	PAFAH1B1*	17p13.3	0.00000000000100753069801885	100	60	0	4221	2504	High Confidence	Validated	BP	GO:0007097	nuclear migration	3/248	0.00221549656337822	0.0419285686513129	axo-dendritic transport	Primary microcephaly	23.3333333333333	0.0000000167978671201917	NA	New	Gene in PPI	NA	NA	NA	NA
ENSG00000007168	PAFAH1B1*	17p13.3	0.00000000000100753069801885	100	60	0	4221	2504	High Confidence	Validated	BP	GO:0021537	telencephalon development	10/248	0.00179518753109806	0.0367235183384743	gliogenesis	Frontal bossing	23.3333333333333	0.0000000294883677897877	HP:0002007	Previously identified relationship gene-phenotype	Gene in PPI	NA	NA	NA	NA
ENSG00000007168	PAFAH1B1*	17p13.3	0.00000000000100753069801885	100	60	0	4221	2504	High Confidence	Validated	BP	GO:0072384	organelle transport along microtubule	6/248	0.000928625094723717	0.0247098060919341	transport along microtubule	Myopia	11.6666666666667	0.000000961101336627151	NA	New	Gene in PPI	NA	NA	NA	NA
ENSG00000007168	PAFAH1B1*	17p13.3	0.00000000000100753069801885	100	60	0	4221	2504	High Confidence	Validated	BP	GO:0060560	developmental growth involved in morphogenesis	11/248	0.000300360077693122	0.0122180955742064	developmental growth involved in morphogenesis	Sacral dimple	20	0.000000000634346939984162	HP:0000960	Previously identified relationship gene-phenotype	Gene in PPI	NA	NA	NA	NA
ENSG00000007168	PAFAH1B1*	17p13.3	0.00000000000100753069801885	100	60	0	4221	2504	High Confidence	Validated	BP	GO:0010720	positive regulation of cell development	15/248	0.0000110741643269996	0.00139969526975898	regulation of nervous system development	Myopia	11.6666666666667	0.000000961101336627151	NA	New	Gene in PPI	NA	NA	NA	NA
ENSG00000007168	PAFAH1B1*	17p13.3	0.00000000000100753069801885	100	60	0	4221	2504	High Confidence	Validated	BP	GO:0048813	dendrite morphogenesis	13/248	0.0000000752094490976534	0.0000333995809696406	dendrite development	Narrow forehead	18.3333333333333	0.0000000068365612034793	NA	New	Gene in PPI	NA	NA	NA	NA
ENSG00000007168	PAFAH1B1*	17p13.3	0.00000000000100753069801885	100	60	0	4221	2504	High Confidence	Validated	BP	GO:0010970	transport along microtubule	10/248	0.0000424139005064463	0.00375256984730784	transport along microtubule	Frontal bossing	23.3333333333333	0.0000000294883677897877	HP:0002007	Previously identified relationship gene-phenotype	Gene in PPI	NA	NA	NA	NA
ENSG00000007168	PAFAH1B1*	17p13.3	0.00000000000100753069801885	100	60	0	4221	2504	High Confidence	Validated	BP	GO:0031098	stress-activated protein kinase signaling cascade	10/248	0.00174259665490697	0.0365340565440895	regulation of stress-activated MAPK cascade	Low-set ears	30	0.0000001280481352276	HP:0000369	Previously identified relationship gene-phenotype	Gene in PPI	NA	NA	NA	NA
ENSG00000007168	PAFAH1B1*	17p13.3	0.00000000000100753069801885	100	60	0	4221	2504	High Confidence	Validated	BP	GO:0048813	dendrite morphogenesis	13/248	0.0000000752094490976534	0.0000333995809696406	dendrite development	Myopia	11.6666666666667	0.000000961101336627151	NA	New	Gene in PPI	NA	NA	NA	NA
ENSG00000007168	PAFAH1B1*	17p13.3	0.00000000000100753069801885	100	60	0	4221	2504	High Confidence	Validated	BP	GO:0070302	regulation of stress-activated protein kinase signaling cascade	10/248	0.000282842080257799	0.0118412793670968	regulation of stress-activated MAPK cascade	EEG abnormality	36.6666666666667	0.0000000000185879049708559	HP:0002353	Previously identified relationship gene-phenotype	Gene in PPI	NA	NA	NA	NA
ENSG00000007168	PAFAH1B1*	17p13.3	0.00000000000100753069801885	100	60	0	4221	2504	High Confidence	Validated	BP	GO:0048639	positive regulation of developmental growth	8/248	0.00227504337696324	0.0419342630785048	developmental growth involved in morphogenesis	Polyhydramnios	15	0.0000000011705958755722	HP:0001561	Previously identified relationship gene-phenotype	Gene in PPI	NA	NA	NA	NA
ENSG00000007168	PAFAH1B1*	17p13.3	0.00000000000100753069801885	100	60	0	4221	2504	High Confidence	Validated	BP	GO:0042491	inner ear auditory receptor cell differentiation	4/248	0.00155699820804249	0.0351101940283082	gliogenesis	Polyhydramnios	15	0.0000000011705958755722	HP:0001561	Previously identified relationship gene-phenotype	Gene in PPI	NA	NA	NA	NA
ENSG00000007168	PAFAH1B1*	17p13.3	0.00000000000100753069801885	100	60	0	4221	2504	High Confidence	Validated	BP	GO:0098930	axonal transport	5/248	0.00158044048588894	0.0351101940283082	axo-dendritic transport	Sacral dimple	20	0.000000000634346939984162	HP:0000960	Previously identified relationship gene-phenotype	Gene in PPI	NA	NA	NA	NA
ENSG00000007168	PAFAH1B1*	17p13.3	0.00000000000100753069801885	100	60	0	4221	2504	High Confidence	Validated	BP	GO:0042491	inner ear auditory receptor cell differentiation	4/248	0.00155699820804249	0.0351101940283082	gliogenesis	EEG abnormality	36.6666666666667	0.0000000000185879049708559	HP:0002353	Previously identified relationship gene-phenotype	Gene in PPI	NA	NA	NA	NA
ENSG00000007168	PAFAH1B1*	17p13.3	0.00000000000100753069801885	100	60	0	4221	2504	High Confidence	Validated	BP	GO:0060997	dendritic spine morphogenesis	9/248	0.000000103335477373668	0.0000333995809696406	dendrite development	Patent ductus arteriosus	16.6666666666667	0.0000000594774910423941	NA	New	Gene in PPI	NA	NA	NA	NA
ENSG00000007168	PAFAH1B1*	17p13.3	0.00000000000100753069801885	100	60	0	4221	2504	High Confidence	Validated	BP	GO:0060113	inner ear receptor cell differentiation	5/248	0.0013703384937201	0.0323308528618363	gliogenesis	Anteverted nares	25	0.0000000000814336238856137	HP:0000463	Previously identified relationship gene-phenotype	Gene in PPI	NA	NA	NA	NA
ENSG00000007168	PAFAH1B1*	17p13.3	0.00000000000100753069801885	100	60	0	4221	2504	High Confidence	Validated	BP	GO:0061003	positive regulation of dendritic spine morphogenesis	4/248	0.000123185502780468	0.00797577365145454	dendrite development	Anteverted nares	25	0.0000000000814336238856137	HP:0000463	Previously identified relationship gene-phenotype	Gene in PPI	NA	NA	NA	NA
ENSG00000007168	PAFAH1B1*	17p13.3	0.00000000000100753069801885	100	60	0	4221	2504	High Confidence	Validated	BP	GO:0051960	regulation of nervous system development	20/248	0.00000200837372592377	0.000355381730802212	regulation of nervous system development	Micrognathia	41.6666666666667	0.000000000000742683749353844	NA	New	Gene in PPI	NA	NA	NA	NA
ENSG00000007168	PAFAH1B1*	17p13.3	0.00000000000100753069801885	100	60	0	4221	2504	High Confidence	Validated	BP	GO:0072384	organelle transport along microtubule	6/248	0.000928625094723717	0.0247098060919341	transport along microtubule	Cryptorchidism	23.3333333333333	0.00000000203209500319883	NA	New	Gene in PPI	NA	NA	NA	NA
ENSG00000007168	PAFAH1B1*	17p13.3	0.00000000000100753069801885	100	60	0	4221	2504	High Confidence	Validated	BP	GO:0042491	inner ear auditory receptor cell differentiation	4/248	0.00155699820804249	0.0351101940283082	gliogenesis	Myopia	11.6666666666667	0.000000961101336627151	NA	New	Gene in PPI	NA	NA	NA	NA
ENSG00000007168	PAFAH1B1*	17p13.3	0.00000000000100753069801885	100	60	0	4221	2504	High Confidence	Validated	BP	GO:0051403	stress-activated MAPK cascade	10/248	0.001365211131298	0.0323308528618363	regulation of stress-activated MAPK cascade	Frontal bossing	23.3333333333333	0.0000000294883677897877	HP:0002007	Previously identified relationship gene-phenotype	Gene in PPI	NA	NA	NA	NA
ENSG00000007168	PAFAH1B1*	17p13.3	0.00000000000100753069801885	100	60	0	4221	2504	High Confidence	Validated	BP	GO:0030099	myeloid cell differentiation	13/248	0.00178362336416185	0.0367235183384743	gliogenesis	Myopia	11.6666666666667	0.000000961101336627151	NA	New	Gene in PPI	NA	NA	NA	NA
ENSG00000007168	PAFAH1B1*	17p13.3	0.00000000000100753069801885	100	60	0	4221	2504	High Confidence	Validated	BP	GO:0030010	establishment of cell polarity	9/248	0.00012395240204295	0.00797577365145454	establishment of cell polarity	Narrow forehead	18.3333333333333	0.0000000068365612034793	NA	New	Gene in PPI	NA	NA	NA	NA
ENSG00000007168	PAFAH1B1*	17p13.3	0.00000000000100753069801885	100	60	0	4221	2504	High Confidence	Validated	BP	GO:0022411	cellular component disassembly	18/248	0.0000272546149980873	0.0028515085755827	cellular component disassembly	Sacral dimple	20	0.000000000634346939984162	HP:0000960	Previously identified relationship gene-phenotype	Gene in PPI	NA	NA	NA	NA
ENSG00000007168	PAFAH1B1*	17p13.3	0.00000000000100753069801885	100	60	0	4221	2504	High Confidence	Validated	BP	GO:0060997	dendritic spine morphogenesis	9/248	0.000000103335477373668	0.0000333995809696406	dendrite development	Hypotonia	38.3333333333333	0.00000000305020354731641	HP:0001252	Previously identified relationship gene-phenotype	Gene in PPI	NA	NA	NA	NA
ENSG00000007168	PAFAH1B1*	17p13.3	0.00000000000100753069801885	100	60	0	4221	2504	High Confidence	Validated	BP	GO:0030900	forebrain development	14/248	0.00055885186311913	0.0186864261549649	gliogenesis	Narrow forehead	18.3333333333333	0.0000000068365612034793	NA	New	Gene in PPI	NA	NA	NA	NA
ENSG00000007168	PAFAH1B1*	17p13.3	0.00000000000100753069801885	100	60	0	4221	2504	High Confidence	Validated	BP	GO:0098930	axonal transport	5/248	0.00158044048588894	0.0351101940283082	axo-dendritic transport	EEG abnormality	36.6666666666667	0.0000000000185879049708559	HP:0002353	Previously identified relationship gene-phenotype	Gene in PPI	NA	NA	NA	NA
ENSG00000007168	PAFAH1B1*	17p13.3	0.00000000000100753069801885	100	60	0	4221	2504	High Confidence	Validated	BP	GO:0016358	dendrite development	19/248	0.000000000635991425718669	0.00000225077365561837	dendrite development	Hypotonia	38.3333333333333	0.00000000305020354731641	HP:0001252	Previously identified relationship gene-phenotype	Gene in PPI	NA	NA	NA	NA
ENSG00000007168	PAFAH1B1*	17p13.3	0.00000000000100753069801885	100	60	0	4221	2504	High Confidence	Validated	BP	GO:0097061	dendritic spine organization	9/248	0.00000168363619028195	0.00031359939354778	dendrite development	Hydrocephalus	18.3333333333333	0.0000000656300391497742	NA	New	Gene in PPI	NA	NA	NA	NA
ENSG00000007168	PAFAH1B1*	17p13.3	0.00000000000100753069801885	100	60	0	4221	2504	High Confidence	Validated	BP	GO:0051081	nuclear membrane disassembly	3/248	0.00035019838968785	0.013471218490275	cellular component disassembly	Myopia	11.6666666666667	0.000000961101336627151	NA	New	Gene in PPI	NA	NA	NA	NA
ENSG00000007168	PAFAH1B1*	17p13.3	0.00000000000100753069801885	100	60	0	4221	2504	High Confidence	Validated	CC	GO:0005875	microtubule associated complex	7/252	0.00494925912698418	0.0497282702758886	kinesin complex	Sacral dimple	20	0.000000000634346939984162	HP:0000960	Previously identified relationship gene-phenotype	Gene in PPI	NA	NA	NA	NA
ENSG00000007168	PAFAH1B1*	17p13.3	0.00000000000100753069801885	100	60	0	4221	2504	High Confidence	Validated	BP	GO:0098930	axonal transport	5/248	0.00158044048588894	0.0351101940283082	axo-dendritic transport	Low-set ears	30	0.0000001280481352276	HP:0000369	Previously identified relationship gene-phenotype	Gene in PPI	NA	NA	NA	NA
ENSG00000007168	PAFAH1B1*	17p13.3	0.00000000000100753069801885	100	60	0	4221	2504	High Confidence	Validated	BP	GO:0010975	regulation of neuron projection development	16/248	0.000308024571730342	0.0122483029140863	dendrite development	Hypotonia	38.3333333333333	0.00000000305020354731641	HP:0001252	Previously identified relationship gene-phenotype	Gene in PPI	NA	NA	NA	NA
ENSG00000007168	PAFAH1B1*	17p13.3	0.00000000000100753069801885	100	60	0	4221	2504	High Confidence	Validated	BP	GO:0050767	regulation of neurogenesis	16/248	0.0000300622598041156	0.0028515085755827	regulation of nervous system development	Cryptorchidism	23.3333333333333	0.00000000203209500319883	NA	New	Gene in PPI	NA	NA	NA	NA
ENSG00000007168	PAFAH1B1*	17p13.3	0.00000000000100753069801885	100	60	0	4221	2504	High Confidence	Validated	BP	GO:0008347	glial cell migration	6/248	0.0000693134496715088	0.0053326151823363	gliogenesis	Sacral dimple	20	0.000000000634346939984162	HP:0000960	Previously identified relationship gene-phenotype	Gene in PPI	NA	NA	NA	NA
ENSG00000007168	PAFAH1B1*	17p13.3	0.00000000000100753069801885	100	60	0	4221	2504	High Confidence	Validated	BP	GO:0045773	positive regulation of axon extension	5/248	0.000223274313193127	0.0111291238646546	regulation of nervous system development	Anteverted nares	25	0.0000000000814336238856137	HP:0000463	Previously identified relationship gene-phenotype	Gene in PPI	NA	NA	NA	NA
ENSG00000007168	PAFAH1B1*	17p13.3	0.00000000000100753069801885	100	60	0	4221	2504	High Confidence	Validated	BP	GO:0010720	positive regulation of cell development	15/248	0.0000110741643269996	0.00139969526975898	regulation of nervous system development	Anteverted nares	25	0.0000000000814336238856137	HP:0000463	Previously identified relationship gene-phenotype	Gene in PPI	NA	NA	NA	NA
ENSG00000007168	PAFAH1B1*	17p13.3	0.00000000000100753069801885	100	60	0	4221	2504	High Confidence	Validated	BP	GO:0098930	axonal transport	5/248	0.00158044048588894	0.0351101940283082	axo-dendritic transport	Patent ductus arteriosus	16.6666666666667	0.0000000594774910423941	NA	New	Gene in PPI	NA	NA	NA	NA
ENSG00000007168	PAFAH1B1*	17p13.3	0.00000000000100753069801885	100	60	0	4221	2504	High Confidence	Validated	BP	GO:0060997	dendritic spine morphogenesis	9/248	0.000000103335477373668	0.0000333995809696406	dendrite development	EEG abnormality	36.6666666666667	0.0000000000185879049708559	HP:0002353	Previously identified relationship gene-phenotype	Gene in PPI	NA	NA	NA	NA
ENSG00000007168	PAFAH1B1*	17p13.3	0.00000000000100753069801885	100	60	0	4221	2504	High Confidence	Validated	BP	GO:0050772	positive regulation of axonogenesis	6/248	0.000630340287932777	0.0202797661726736	regulation of nervous system development	Primary microcephaly	23.3333333333333	0.0000000167978671201917	NA	New	Gene in PPI	NA	NA	NA	NA
ENSG00000007168	PAFAH1B1*	17p13.3	0.00000000000100753069801885	100	60	0	4221	2504	High Confidence	Validated	BP	GO:0050807	regulation of synapse organization	13/248	0.00000501631952988062	0.000739698117343646	regulation of synapse organization	Patent ductus arteriosus	16.6666666666667	0.0000000594774910423941	NA	New	Gene in PPI	NA	NA	NA	NA
ENSG00000007168	PAFAH1B1*	17p13.3	0.00000000000100753069801885	100	60	0	4221	2504	High Confidence	Validated	BP	GO:0060997	dendritic spine morphogenesis	9/248	0.000000103335477373668	0.0000333995809696406	dendrite development	Narrow forehead	18.3333333333333	0.0000000068365612034793	NA	New	Gene in PPI	NA	NA	NA	NA
ENSG00000007168	PAFAH1B1*	17p13.3	0.00000000000100753069801885	100	60	0	4221	2504	High Confidence	Validated	BP	GO:0099175	regulation of postsynapse organization	8/248	0.0000257378944976002	0.00284645026959397	postsynapse organization	Primary microcephaly	23.3333333333333	0.0000000167978671201917	NA	New	Gene in PPI	NA	NA	NA	NA
ENSG00000007168	PAFAH1B1*	17p13.3	0.00000000000100753069801885	100	60	0	4221	2504	High Confidence	Validated	BP	GO:0050808	synapse organization	17/248	0.0000571038716055582	0.00469978143283885	postsynapse organization	Frontal bossing	23.3333333333333	0.0000000294883677897877	HP:0002007	Previously identified relationship gene-phenotype	Gene in PPI	NA	NA	NA	NA
ENSG00000007168	PAFAH1B1*	17p13.3	0.00000000000100753069801885	100	60	0	4221	2504	High Confidence	Validated	BP	GO:0032872	regulation of stress-activated MAPK cascade	10/248	0.000249778720670663	0.0112817654916641	regulation of stress-activated MAPK cascade	Hydrocephalus	18.3333333333333	0.0000000656300391497742	NA	New	Gene in PPI	NA	NA	NA	NA
ENSG00000007168	PAFAH1B1*	17p13.3	0.00000000000100753069801885	100	60	0	4221	2504	High Confidence	Validated	BP	GO:0010720	positive regulation of cell development	15/248	0.0000110741643269996	0.00139969526975898	regulation of nervous system development	Patent ductus arteriosus	16.6666666666667	0.0000000594774910423941	NA	New	Gene in PPI	NA	NA	NA	NA
ENSG00000007168	PAFAH1B1*	17p13.3	0.00000000000100753069801885	100	60	0	4221	2504	High Confidence	Validated	BP	GO:0016358	dendrite development	19/248	0.000000000635991425718669	0.00000225077365561837	dendrite development	Polyhydramnios	15	0.0000000011705958755722	HP:0001561	Previously identified relationship gene-phenotype	Gene in PPI	NA	NA	NA	NA
ENSG00000007168	PAFAH1B1*	17p13.3	0.00000000000100753069801885	100	60	0	4221	2504	High Confidence	Validated	BP	GO:0010720	positive regulation of cell development	15/248	0.0000110741643269996	0.00139969526975898	regulation of nervous system development	EEG abnormality	36.6666666666667	0.0000000000185879049708559	HP:0002353	Previously identified relationship gene-phenotype	Gene in PPI	NA	NA	NA	NA
ENSG00000007168	PAFAH1B1*	17p13.3	0.00000000000100753069801885	100	60	0	4221	2504	High Confidence	Validated	BP	GO:0099111	microtubule-based transport	10/248	0.000229588076937054	0.0112192886891747	transport along microtubule	Narrow forehead	18.3333333333333	0.0000000068365612034793	NA	New	Gene in PPI	NA	NA	NA	NA
ENSG00000007168	PAFAH1B1*	17p13.3	0.00000000000100753069801885	100	60	0	4221	2504	High Confidence	Validated	BP	GO:0060997	dendritic spine morphogenesis	9/248	0.000000103335477373668	0.0000333995809696406	dendrite development	Polyhydramnios	15	0.0000000011705958755722	HP:0001561	Previously identified relationship gene-phenotype	Gene in PPI	NA	NA	NA	NA
ENSG00000007168	PAFAH1B1*	17p13.3	0.00000000000100753069801885	100	60	0	4221	2504	High Confidence	Validated	CC	GO:0005875	microtubule associated complex	7/252	0.00494925912698418	0.0497282702758886	kinesin complex	Patent ductus arteriosus	16.6666666666667	0.0000000594774910423941	NA	New	Gene in PPI	NA	NA	NA	NA
ENSG00000007168	PAFAH1B1*	17p13.3	0.00000000000100753069801885	100	60	0	4221	2504	High Confidence	Validated	BP	GO:0099175	regulation of postsynapse organization	8/248	0.0000257378944976002	0.00284645026959397	postsynapse organization	Patent ductus arteriosus	16.6666666666667	0.0000000594774910423941	NA	New	Gene in PPI	NA	NA	NA	NA
ENSG00000007168	PAFAH1B1*	17p13.3	0.00000000000100753069801885	100	60	0	4221	2504	High Confidence	Validated	BP	GO:0031098	stress-activated protein kinase signaling cascade	10/248	0.00174259665490697	0.0365340565440895	regulation of stress-activated MAPK cascade	Cryptorchidism	23.3333333333333	0.00000000203209500319883	NA	New	Gene in PPI	NA	NA	NA	NA
ENSG00000007168	PAFAH1B1*	17p13.3	0.00000000000100753069801885	100	60	0	4221	2504	High Confidence	Validated	BP	GO:0007254	JNK cascade	8/248	0.0017597974747513	0.0366348427243814	regulation of stress-activated MAPK cascade	Hydrocephalus	18.3333333333333	0.0000000656300391497742	NA	New	Gene in PPI	NA	NA	NA	NA
ENSG00000007168	PAFAH1B1*	17p13.3	0.00000000000100753069801885	100	60	0	4221	2504	High Confidence	Validated	CC	GO:0150034	distal axon	12/252	0.000456937343698678	0.00876488904731101	dendritic spine	Micrognathia	41.6666666666667	0.000000000000742683749353844	NA	New	Gene in PPI	NA	NA	NA	NA
ENSG00000007168	PAFAH1B1*	17p13.3	0.00000000000100753069801885	100	60	0	4221	2504	High Confidence	Validated	BP	GO:0032535	regulation of cellular component size	13/248	0.00186755275665104	0.0378085951511643	regulation of synapse organization	Anteverted nares	25	0.0000000000814336238856137	HP:0000463	Previously identified relationship gene-phenotype	Gene in PPI	NA	NA	NA	NA
ENSG00000007168	PAFAH1B1*	17p13.3	0.00000000000100753069801885	100	60	0	4221	2504	High Confidence	Validated	BP	GO:0043087	regulation of GTPase activity	12/248	0.00243117855115656	0.0438976576150157	regulation of DNA binding	Anteverted nares	25	0.0000000000814336238856137	HP:0000463	Previously identified relationship gene-phenotype	Gene in PPI	NA	NA	NA	NA
ENSG00000007168	PAFAH1B1*	17p13.3	0.00000000000100753069801885	100	60	0	4221	2504	High Confidence	Validated	CC	GO:0030427	site of polarized growth	10/252	0.000136347434380518	0.00408616285405975	growth cone	Sacral dimple	20	0.000000000634346939984162	HP:0000960	Previously identified relationship gene-phenotype	Gene in PPI	NA	NA	NA	NA
ENSG00000007168	PAFAH1B1*	17p13.3	0.00000000000100753069801885	100	60	0	4221	2504	High Confidence	Validated	BP	GO:0099175	regulation of postsynapse organization	8/248	0.0000257378944976002	0.00284645026959397	postsynapse organization	Hypotonia	38.3333333333333	0.00000000305020354731641	HP:0001252	Previously identified relationship gene-phenotype	Gene in PPI	NA	NA	NA	NA
ENSG00000007168	PAFAH1B1*	17p13.3	0.00000000000100753069801885	100	60	0	4221	2504	High Confidence	Validated	BP	GO:0060113	inner ear receptor cell differentiation	5/248	0.0013703384937201	0.0323308528618363	gliogenesis	Hypotonia	38.3333333333333	0.00000000305020354731641	HP:0001252	Previously identified relationship gene-phenotype	Gene in PPI	NA	NA	NA	NA
ENSG00000007168	PAFAH1B1*	17p13.3	0.00000000000100753069801885	100	60	0	4221	2504	High Confidence	Validated	BP	GO:0002573	myeloid leukocyte differentiation	9/248	0.00186959710411239	0.0378085951511643	gliogenesis	Anteverted nares	25	0.0000000000814336238856137	HP:0000463	Previously identified relationship gene-phenotype	Gene in PPI	NA	NA	NA	NA
ENSG00000007168	PAFAH1B1*	17p13.3	0.00000000000100753069801885	100	60	0	4221	2504	High Confidence	Validated	BP	GO:0042490	mechanoreceptor differentiation	5/248	0.00193871191734469	0.0387632851722195	gliogenesis	Hydrocephalus	18.3333333333333	0.0000000656300391497742	NA	New	Gene in PPI	NA	NA	NA	NA
ENSG00000007168	PAFAH1B1*	17p13.3	0.00000000000100753069801885	100	60	0	4221	2504	High Confidence	Validated	BP	GO:0010720	positive regulation of cell development	15/248	0.0000110741643269996	0.00139969526975898	regulation of nervous system development	Hydrocephalus	18.3333333333333	0.0000000656300391497742	NA	New	Gene in PPI	NA	NA	NA	NA
ENSG00000007168	PAFAH1B1*	17p13.3	0.00000000000100753069801885	100	60	0	4221	2504	High Confidence	Validated	BP	GO:0099175	regulation of postsynapse organization	8/248	0.0000257378944976002	0.00284645026959397	postsynapse organization	Polyhydramnios	15	0.0000000011705958755722	HP:0001561	Previously identified relationship gene-phenotype	Gene in PPI	NA	NA	NA	NA
ENSG00000007168	PAFAH1B1*	17p13.3	0.00000000000100753069801885	100	60	0	4221	2504	High Confidence	Validated	BP	GO:0007254	JNK cascade	8/248	0.0017597974747513	0.0366348427243814	regulation of stress-activated MAPK cascade	Sacral dimple	20	0.000000000634346939984162	HP:0000960	Previously identified relationship gene-phenotype	Gene in PPI	NA	NA	NA	NA
ENSG00000007168	PAFAH1B1*	17p13.3	0.00000000000100753069801885	100	60	0	4221	2504	High Confidence	Validated	BP	GO:0097061	dendritic spine organization	9/248	0.00000168363619028195	0.00031359939354778	dendrite development	Patent ductus arteriosus	16.6666666666667	0.0000000594774910423941	NA	New	Gene in PPI	NA	NA	NA	NA
ENSG00000007168	PAFAH1B1*	17p13.3	0.00000000000100753069801885	100	60	0	4221	2504	High Confidence	Validated	BP	GO:0060113	inner ear receptor cell differentiation	5/248	0.0013703384937201	0.0323308528618363	gliogenesis	Small for gestational age	31.6666666666667	0.00000000418923199098866	NA	New	Gene in PPI	NA	NA	NA	NA
ENSG00000007168	PAFAH1B1*	17p13.3	0.00000000000100753069801885	100	60	0	4221	2504	High Confidence	Validated	BP	GO:0072384	organelle transport along microtubule	6/248	0.000928625094723717	0.0247098060919341	transport along microtubule	Small for gestational age	31.6666666666667	0.00000000418923199098866	NA	New	Gene in PPI	NA	NA	NA	NA
ENSG00000007168	PAFAH1B1*	17p13.3	0.00000000000100753069801885	100	60	0	4221	2504	High Confidence	Validated	BP	GO:0060119	inner ear receptor cell development	4/248	0.00292373941203502	0.0489957999655637	gliogenesis	Small for gestational age	31.6666666666667	0.00000000418923199098866	NA	New	Gene in PPI	NA	NA	NA	NA
ENSG00000007168	PAFAH1B1*	17p13.3	0.00000000000100753069801885	100	60	0	4221	2504	High Confidence	Validated	BP	GO:0046328	regulation of JNK cascade	8/248	0.000399652771955795	0.0147330329161621	regulation of stress-activated MAPK cascade	EEG abnormality	36.6666666666667	0.0000000000185879049708559	HP:0002353	Previously identified relationship gene-phenotype	Gene in PPI	NA	NA	NA	NA
ENSG00000007168	PAFAH1B1*	17p13.3	0.00000000000100753069801885	100	60	0	4221	2504	High Confidence	Validated	BP	GO:0070302	regulation of stress-activated protein kinase signaling cascade	10/248	0.000282842080257799	0.0118412793670968	regulation of stress-activated MAPK cascade	Primary microcephaly	23.3333333333333	0.0000000167978671201917	NA	New	Gene in PPI	NA	NA	NA	NA
ENSG00000007168	PAFAH1B1*	17p13.3	0.00000000000100753069801885	100	60	0	4221	2504	High Confidence	Validated	BP	GO:0099175	regulation of postsynapse organization	8/248	0.0000257378944976002	0.00284645026959397	postsynapse organization	Narrow forehead	18.3333333333333	0.0000000068365612034793	NA	New	Gene in PPI	NA	NA	NA	NA
ENSG00000007168	PAFAH1B1*	17p13.3	0.00000000000100753069801885	100	60	0	4221	2504	High Confidence	Validated	BP	GO:0042063	gliogenesis	14/248	0.0000517430275659942	0.00446630669648911	gliogenesis	Micrognathia	41.6666666666667	0.000000000000742683749353844	NA	New	Gene in PPI	NA	NA	NA	NA
ENSG00000007168	PAFAH1B1*	17p13.3	0.00000000000100753069801885	100	60	0	4221	2504	High Confidence	Validated	BP	GO:0031098	stress-activated protein kinase signaling cascade	10/248	0.00174259665490697	0.0365340565440895	regulation of stress-activated MAPK cascade	Hypotonia	38.3333333333333	0.00000000305020354731641	HP:0001252	Previously identified relationship gene-phenotype	Gene in PPI	NA	NA	NA	NA
ENSG00000007168	PAFAH1B1*	17p13.3	0.00000000000100753069801885	100	60	0	4221	2504	High Confidence	Validated	BP	GO:0046328	regulation of JNK cascade	8/248	0.000399652771955795	0.0147330329161621	regulation of stress-activated MAPK cascade	Myopia	11.6666666666667	0.000000961101336627151	NA	New	Gene in PPI	NA	NA	NA	NA
ENSG00000007168	PAFAH1B1*	17p13.3	0.00000000000100753069801885	100	60	0	4221	2504	High Confidence	Validated	CC	GO:0005875	microtubule associated complex	7/252	0.00494925912698418	0.0497282702758886	kinesin complex	Hydrocephalus	18.3333333333333	0.0000000656300391497742	NA	New	Gene in PPI	NA	NA	NA	NA
ENSG00000007168	PAFAH1B1*	17p13.3	0.00000000000100753069801885	100	60	0	4221	2504	High Confidence	Validated	BP	GO:0032535	regulation of cellular component size	13/248	0.00186755275665104	0.0378085951511643	regulation of synapse organization	Narrow forehead	18.3333333333333	0.0000000068365612034793	NA	New	Gene in PPI	NA	NA	NA	NA
ENSG00000007168	PAFAH1B1*	17p13.3	0.00000000000100753069801885	100	60	0	4221	2504	High Confidence	Validated	BP	GO:0046328	regulation of JNK cascade	8/248	0.000399652771955795	0.0147330329161621	regulation of stress-activated MAPK cascade	Sacral dimple	20	0.000000000634346939984162	HP:0000960	Previously identified relationship gene-phenotype	Gene in PPI	NA	NA	NA	NA
ENSG00000007168	PAFAH1B1*	17p13.3	0.00000000000100753069801885	100	60	0	4221	2504	High Confidence	Validated	BP	GO:0051962	positive regulation of nervous system development	15/248	0.00000368842931151582	0.000593334151520658	regulation of nervous system development	Hypotonia	38.3333333333333	0.00000000305020354731641	HP:0001252	Previously identified relationship gene-phenotype	Gene in PPI	NA	NA	NA	NA
ENSG00000007168	PAFAH1B1*	17p13.3	0.00000000000100753069801885	100	60	0	4221	2504	High Confidence	Validated	CC	GO:0030427	site of polarized growth	10/252	0.000136347434380518	0.00408616285405975	growth cone	Anteverted nares	25	0.0000000000814336238856137	HP:0000463	Previously identified relationship gene-phenotype	Gene in PPI	NA	NA	NA	NA
ENSG00000007168	PAFAH1B1*	17p13.3	0.00000000000100753069801885	100	60	0	4221	2504	High Confidence	Validated	BP	GO:0060119	inner ear receptor cell development	4/248	0.00292373941203502	0.0489957999655637	gliogenesis	Lissencephaly	51.6666666666667	0.000000000000000000000000000000000000000000000000000000887620782881783	HP:0001339	Previously identified relationship gene-phenotype	Gene in PPI	NA	NA	NA	NA
ENSG00000007168	PAFAH1B1*	17p13.3	0.00000000000100753069801885	100	60	0	4221	2504	High Confidence	Validated	BP	GO:0097061	dendritic spine organization	9/248	0.00000168363619028195	0.00031359939354778	dendrite development	Primary microcephaly	23.3333333333333	0.0000000167978671201917	NA	New	Gene in PPI	NA	NA	NA	NA
ENSG00000007168	PAFAH1B1*	17p13.3	0.00000000000100753069801885	100	60	0	4221	2504	High Confidence	Validated	BP	GO:0106027	neuron projection organization	10/248	0.000000427641130366355	0.0000945888725229082	dendrite development	Sacral dimple	20	0.000000000634346939984162	HP:0000960	Previously identified relationship gene-phenotype	Gene in PPI	NA	NA	NA	NA
ENSG00000007168	PAFAH1B1*	17p13.3	0.00000000000100753069801885	100	60	0	4221	2504	High Confidence	Validated	BP	GO:0106027	neuron projection organization	10/248	0.000000427641130366355	0.0000945888725229082	dendrite development	Hypotonia	38.3333333333333	0.00000000305020354731641	HP:0001252	Previously identified relationship gene-phenotype	Gene in PPI	NA	NA	NA	NA
ENSG00000007168	PAFAH1B1*	17p13.3	0.00000000000100753069801885	100	60	0	4221	2504	High Confidence	Validated	BP	GO:0042490	mechanoreceptor differentiation	5/248	0.00193871191734469	0.0387632851722195	gliogenesis	Small for gestational age	31.6666666666667	0.00000000418923199098866	NA	New	Gene in PPI	NA	NA	NA	NA
ENSG00000007168	PAFAH1B1*	17p13.3	0.00000000000100753069801885	100	60	0	4221	2504	High Confidence	Validated	CC	GO:0030427	site of polarized growth	10/252	0.000136347434380518	0.00408616285405975	growth cone	Low-set ears	30	0.0000001280481352276	HP:0000369	Previously identified relationship gene-phenotype	Gene in PPI	NA	NA	NA	NA
ENSG00000007168	PAFAH1B1*	17p13.3	0.00000000000100753069801885	100	60	0	4221	2504	High Confidence	Validated	BP	GO:0097061	dendritic spine organization	9/248	0.00000168363619028195	0.00031359939354778	dendrite development	Polyhydramnios	15	0.0000000011705958755722	HP:0001561	Previously identified relationship gene-phenotype	Gene in PPI	NA	NA	NA	NA
ENSG00000007168	PAFAH1B1*	17p13.3	0.00000000000100753069801885	100	60	0	4221	2504	High Confidence	Validated	BP	GO:0030900	forebrain development	14/248	0.00055885186311913	0.0186864261549649	gliogenesis	Hydrocephalus	18.3333333333333	0.0000000656300391497742	NA	New	Gene in PPI	NA	NA	NA	NA
ENSG00000007168	PAFAH1B1*	17p13.3	0.00000000000100753069801885	100	60	0	4221	2504	High Confidence	Validated	BP	GO:0042490	mechanoreceptor differentiation	5/248	0.00193871191734469	0.0387632851722195	gliogenesis	EEG abnormality	36.6666666666667	0.0000000000185879049708559	HP:0002353	Previously identified relationship gene-phenotype	Gene in PPI	NA	NA	NA	NA
ENSG00000007168	PAFAH1B1*	17p13.3	0.00000000000100753069801885	100	60	0	4221	2504	High Confidence	Validated	BP	GO:0030010	establishment of cell polarity	9/248	0.00012395240204295	0.00797577365145454	establishment of cell polarity	Hypotonia	38.3333333333333	0.00000000305020354731641	HP:0001252	Previously identified relationship gene-phenotype	Gene in PPI	NA	NA	NA	NA
ENSG00000007168	PAFAH1B1*	17p13.3	0.00000000000100753069801885	100	60	0	4221	2504	High Confidence	Validated	BP	GO:0010720	positive regulation of cell development	15/248	0.0000110741643269996	0.00139969526975898	regulation of nervous system development	Small for gestational age	31.6666666666667	0.00000000418923199098866	NA	New	Gene in PPI	NA	NA	NA	NA
ENSG00000007168	PAFAH1B1*	17p13.3	0.00000000000100753069801885	100	60	0	4221	2504	High Confidence	Validated	BP	GO:0051960	regulation of nervous system development	20/248	0.00000200837372592377	0.000355381730802212	regulation of nervous system development	Narrow forehead	18.3333333333333	0.0000000068365612034793	NA	New	Gene in PPI	NA	NA	NA	NA
ENSG00000007168	PAFAH1B1*	17p13.3	0.00000000000100753069801885	100	60	0	4221	2504	High Confidence	Validated	BP	GO:0010769	regulation of cell morphogenesis involved in differentiation	7/248	0.000287750784280961	0.0118412793670968	regulation of nervous system development	Primary microcephaly	23.3333333333333	0.0000000167978671201917	NA	New	Gene in PPI	NA	NA	NA	NA
ENSG00000007168	PAFAH1B1*	17p13.3	0.00000000000100753069801885	100	60	0	4221	2504	High Confidence	Validated	BP	GO:0071763	nuclear membrane organization	4/248	0.000908971429686072	0.0245561060279314	regulation of mitochondrion organization	Hypoplasia of the corpus callosum	20	0.000000000751993514779505	HP:0002079	Previously identified relationship gene-phenotype	Gene in PPI	NA	NA	NA	NA
ENSG00000007168	PAFAH1B1*	17p13.3	0.00000000000100753069801885	100	60	0	4221	2504	High Confidence	Validated	BP	GO:0008088	axo-dendritic transport	7/248	0.0000606207025428957	0.00487583332498427	axo-dendritic transport	Low-set ears	30	0.0000001280481352276	HP:0000369	Previously identified relationship gene-phenotype	Gene in PPI	NA	NA	NA	NA
ENSG00000007168	PAFAH1B1*	17p13.3	0.00000000000100753069801885	100	60	0	4221	2504	High Confidence	Validated	BP	GO:0046328	regulation of JNK cascade	8/248	0.000399652771955795	0.0147330329161621	regulation of stress-activated MAPK cascade	Polyhydramnios	15	0.0000000011705958755722	HP:0001561	Previously identified relationship gene-phenotype	Gene in PPI	NA	NA	NA	NA
ENSG00000007168	PAFAH1B1*	17p13.3	0.00000000000100753069801885	100	60	0	4221	2504	High Confidence	Validated	CC	GO:0150034	distal axon	12/252	0.000456937343698678	0.00876488904731101	dendritic spine	Small for gestational age	31.6666666666667	0.00000000418923199098866	NA	New	Gene in PPI	NA	NA	NA	NA
ENSG00000007168	PAFAH1B1*	17p13.3	0.00000000000100753069801885	100	60	0	4221	2504	High Confidence	Validated	BP	GO:0021953	central nervous system neuron differentiation	8/248	0.00145194827371633	0.0335846074554386	gliogenesis	Small for gestational age	31.6666666666667	0.00000000418923199098866	NA	New	Gene in PPI	NA	NA	NA	NA
ENSG00000007168	PAFAH1B1*	17p13.3	0.00000000000100753069801885	100	60	0	4221	2504	High Confidence	Validated	BP	GO:0008088	axo-dendritic transport	7/248	0.0000606207025428957	0.00487583332498427	axo-dendritic transport	Lissencephaly	51.6666666666667	0.000000000000000000000000000000000000000000000000000000887620782881783	HP:0001339	Previously identified relationship gene-phenotype	Gene in PPI	NA	NA	NA	NA
ENSG00000007168	PAFAH1B1*	17p13.3	0.00000000000100753069801885	100	60	0	4221	2504	High Confidence	Validated	BP	GO:0060119	inner ear receptor cell development	4/248	0.00292373941203502	0.0489957999655637	gliogenesis	Anteverted nares	25	0.0000000000814336238856137	HP:0000463	Previously identified relationship gene-phenotype	Gene in PPI	NA	NA	NA	NA
ENSG00000007168	PAFAH1B1*	17p13.3	0.00000000000100753069801885	100	60	0	4221	2504	High Confidence	Validated	BP	GO:0051962	positive regulation of nervous system development	15/248	0.00000368842931151582	0.000593334151520658	regulation of nervous system development	Cryptorchidism	23.3333333333333	0.00000000203209500319883	NA	New	Gene in PPI	NA	NA	NA	NA
ENSG00000007168	PAFAH1B1*	17p13.3	0.00000000000100753069801885	100	60	0	4221	2504	High Confidence	Validated	BP	GO:0021537	telencephalon development	10/248	0.00179518753109806	0.0367235183384743	gliogenesis	Cryptorchidism	23.3333333333333	0.00000000203209500319883	NA	New	Gene in PPI	NA	NA	NA	NA
ENSG00000007168	PAFAH1B1*	17p13.3	0.00000000000100753069801885	100	60	0	4221	2504	High Confidence	Validated	BP	GO:0021953	central nervous system neuron differentiation	8/248	0.00145194827371633	0.0335846074554386	gliogenesis	Frontal bossing	23.3333333333333	0.0000000294883677897877	HP:0002007	Previously identified relationship gene-phenotype	Gene in PPI	NA	NA	NA	NA
ENSG00000007168	PAFAH1B1*	17p13.3	0.00000000000100753069801885	100	60	0	4221	2504	High Confidence	Validated	BP	GO:0010769	regulation of cell morphogenesis involved in differentiation	7/248	0.000287750784280961	0.0118412793670968	regulation of nervous system development	Hypoplasia of the corpus callosum	20	0.000000000751993514779505	HP:0002079	Previously identified relationship gene-phenotype	Gene in PPI	NA	NA	NA	NA
ENSG00000007168	PAFAH1B1*	17p13.3	0.00000000000100753069801885	100	60	0	4221	2504	High Confidence	Validated	CC	GO:0005875	microtubule associated complex	7/252	0.00494925912698418	0.0497282702758886	kinesin complex	Micrognathia	41.6666666666667	0.000000000000742683749353844	NA	New	Gene in PPI	NA	NA	NA	NA
ENSG00000007168	PAFAH1B1*	17p13.3	0.00000000000100753069801885	100	60	0	4221	2504	High Confidence	Validated	BP	GO:0050773	regulation of dendrite development	6/248	0.00249344512090042	0.0445382097463492	dendrite development	EEG abnormality	36.6666666666667	0.0000000000185879049708559	HP:0002353	Previously identified relationship gene-phenotype	Gene in PPI	NA	NA	NA	NA
ENSG00000007168	PAFAH1B1*	17p13.3	0.00000000000100753069801885	100	60	0	4221	2504	High Confidence	Validated	CC	GO:0150034	distal axon	12/252	0.000456937343698678	0.00876488904731101	dendritic spine	Lissencephaly	51.6666666666667	0.000000000000000000000000000000000000000000000000000000887620782881783	HP:0001339	Previously identified relationship gene-phenotype	Gene in PPI	NA	NA	NA	NA
ENSG00000007168	PAFAH1B1*	17p13.3	0.00000000000100753069801885	100	60	0	4221	2504	High Confidence	Validated	BP	GO:0050769	positive regulation of neurogenesis	13/248	0.0000100569182389305	0.00131820124620648	regulation of nervous system development	Micrognathia	41.6666666666667	0.000000000000742683749353844	NA	New	Gene in PPI	NA	NA	NA	NA
ENSG00000007168	PAFAH1B1*	17p13.3	0.00000000000100753069801885	100	60	0	4221	2504	High Confidence	Validated	BP	GO:0010970	transport along microtubule	10/248	0.0000424139005064463	0.00375256984730784	transport along microtubule	Hypotonia	38.3333333333333	0.00000000305020354731641	HP:0001252	Previously identified relationship gene-phenotype	Gene in PPI	NA	NA	NA	NA
ENSG00000007168	PAFAH1B1*	17p13.3	0.00000000000100753069801885	100	60	0	4221	2504	High Confidence	Validated	BP	GO:0008088	axo-dendritic transport	7/248	0.0000606207025428957	0.00487583332498427	axo-dendritic transport	Hypotonia	38.3333333333333	0.00000000305020354731641	HP:0001252	Previously identified relationship gene-phenotype	Gene in PPI	NA	NA	NA	NA
ENSG00000007168	PAFAH1B1*	17p13.3	0.00000000000100753069801885	100	60	0	4221	2504	High Confidence	Validated	BP	GO:0010970	transport along microtubule	10/248	0.0000424139005064463	0.00375256984730784	transport along microtubule	Narrow forehead	18.3333333333333	0.0000000068365612034793	NA	New	Gene in PPI	NA	NA	NA	NA
ENSG00000007168	PAFAH1B1*	17p13.3	0.00000000000100753069801885	100	60	0	4221	2504	High Confidence	Validated	CC	GO:0030426	growth cone	10/252	0.000103585208594325	0.0039541681825674	growth cone	Cryptorchidism	23.3333333333333	0.00000000203209500319883	NA	New	Gene in PPI	NA	NA	NA	NA
ENSG00000007168	PAFAH1B1*	17p13.3	0.00000000000100753069801885	100	60	0	4221	2504	High Confidence	Validated	BP	GO:0021953	central nervous system neuron differentiation	8/248	0.00145194827371633	0.0335846074554386	gliogenesis	Cryptorchidism	23.3333333333333	0.00000000203209500319883	NA	New	Gene in PPI	NA	NA	NA	NA
ENSG00000007168	PAFAH1B1*	17p13.3	0.00000000000100753069801885	100	60	0	4221	2504	High Confidence	Validated	CC	GO:1904115	axon cytoplasm	5/252	0.00130753042128614	0.0197063513493839	dendritic spine	Myopia	11.6666666666667	0.000000961101336627151	NA	New	Gene in PPI	NA	NA	NA	NA
ENSG00000007168	PAFAH1B1*	17p13.3	0.00000000000100753069801885	100	60	0	4221	2504	High Confidence	Validated	BP	GO:0060996	dendritic spine development	12/248	0.00000000746208119977839	0.00000660207634150393	dendrite development	Small for gestational age	31.6666666666667	0.00000000418923199098866	NA	New	Gene in PPI	NA	NA	NA	NA
ENSG00000007168	PAFAH1B1*	17p13.3	0.00000000000100753069801885	100	60	0	4221	2504	High Confidence	Validated	BP	GO:0008090	retrograde axonal transport	3/248	0.00255964703439457	0.0450676161926487	axo-dendritic transport	Polyhydramnios	15	0.0000000011705958755722	HP:0001561	Previously identified relationship gene-phenotype	Gene in PPI	NA	NA	NA	NA
ENSG00000007168	PAFAH1B1*	17p13.3	0.00000000000100753069801885	100	60	0	4221	2504	High Confidence	Validated	BP	GO:0008090	retrograde axonal transport	3/248	0.00255964703439457	0.0450676161926487	axo-dendritic transport	Lissencephaly	51.6666666666667	0.000000000000000000000000000000000000000000000000000000887620782881783	HP:0001339	Previously identified relationship gene-phenotype	Gene in PPI	NA	NA	NA	NA
ENSG00000007168	PAFAH1B1*	17p13.3	0.00000000000100753069801885	100	60	0	4221	2504	High Confidence	Validated	BP	GO:0046328	regulation of JNK cascade	8/248	0.000399652771955795	0.0147330329161621	regulation of stress-activated MAPK cascade	Narrow forehead	18.3333333333333	0.0000000068365612034793	NA	New	Gene in PPI	NA	NA	NA	NA
ENSG00000007168	PAFAH1B1*	17p13.3	0.00000000000100753069801885	100	60	0	4221	2504	High Confidence	Validated	BP	GO:0030900	forebrain development	14/248	0.00055885186311913	0.0186864261549649	gliogenesis	Primary microcephaly	23.3333333333333	0.0000000167978671201917	NA	New	Gene in PPI	NA	NA	NA	NA
ENSG00000007168	PAFAH1B1*	17p13.3	0.00000000000100753069801885	100	60	0	4221	2504	High Confidence	Validated	BP	GO:0051960	regulation of nervous system development	20/248	0.00000200837372592377	0.000355381730802212	regulation of nervous system development	Cryptorchidism	23.3333333333333	0.00000000203209500319883	NA	New	Gene in PPI	NA	NA	NA	NA
ENSG00000007168	PAFAH1B1*	17p13.3	0.00000000000100753069801885	100	60	0	4221	2504	High Confidence	Validated	BP	GO:0050773	regulation of dendrite development	6/248	0.00249344512090042	0.0445382097463492	dendrite development	Sacral dimple	20	0.000000000634346939984162	HP:0000960	Previously identified relationship gene-phenotype	Gene in PPI	NA	NA	NA	NA
ENSG00000007168	PAFAH1B1*	17p13.3	0.00000000000100753069801885	100	60	0	4221	2504	High Confidence	Validated	BP	GO:0021953	central nervous system neuron differentiation	8/248	0.00145194827371633	0.0335846074554386	gliogenesis	Primary microcephaly	23.3333333333333	0.0000000167978671201917	NA	New	Gene in PPI	NA	NA	NA	NA
ENSG00000007168	PAFAH1B1*	17p13.3	0.00000000000100753069801885	100	60	0	4221	2504	High Confidence	Validated	BP	GO:0060999	positive regulation of dendritic spine development	7/248	0.00000119427948797625	0.00023480861710822	dendrite development	Sacral dimple	20	0.000000000634346939984162	HP:0000960	Previously identified relationship gene-phenotype	Gene in PPI	NA	NA	NA	NA
ENSG00000007168	PAFAH1B1*	17p13.3	0.00000000000100753069801885	100	60	0	4221	2504	High Confidence	Validated	BP	GO:0010970	transport along microtubule	10/248	0.0000424139005064463	0.00375256984730784	transport along microtubule	Myopia	11.6666666666667	0.000000961101336627151	NA	New	Gene in PPI	NA	NA	NA	NA
ENSG00000007168	PAFAH1B1*	17p13.3	0.00000000000100753069801885	100	60	0	4221	2504	High Confidence	Validated	BP	GO:0030099	myeloid cell differentiation	13/248	0.00178362336416185	0.0367235183384743	gliogenesis	Narrow forehead	18.3333333333333	0.0000000068365612034793	NA	New	Gene in PPI	NA	NA	NA	NA
ENSG00000007168	PAFAH1B1*	17p13.3	0.00000000000100753069801885	100	60	0	4221	2504	High Confidence	Validated	BP	GO:0032872	regulation of stress-activated MAPK cascade	10/248	0.000249778720670663	0.0112817654916641	regulation of stress-activated MAPK cascade	Cryptorchidism	23.3333333333333	0.00000000203209500319883	NA	New	Gene in PPI	NA	NA	NA	NA
ENSG00000007168	PAFAH1B1*	17p13.3	0.00000000000100753069801885	100	60	0	4221	2504	High Confidence	Validated	CC	GO:1904115	axon cytoplasm	5/252	0.00130753042128614	0.0197063513493839	dendritic spine	Polyhydramnios	15	0.0000000011705958755722	HP:0001561	Previously identified relationship gene-phenotype	Gene in PPI	NA	NA	NA	NA
ENSG00000007168	PAFAH1B1*	17p13.3	0.00000000000100753069801885	100	60	0	4221	2504	High Confidence	Validated	BP	GO:0042249	establishment of planar polarity of embryonic epithelium	3/248	0.000928555778109718	0.0247098060919341	epithelial tube morphogenesis	Small for gestational age	31.6666666666667	0.00000000418923199098866	NA	New	Gene in PPI	NA	NA	NA	NA
ENSG00000007168	PAFAH1B1*	17p13.3	0.00000000000100753069801885	100	60	0	4221	2504	High Confidence	Validated	BP	GO:0099173	postsynapse organization	11/248	0.0000153006732710169	0.0018672097484872	postsynapse organization	Frontal bossing	23.3333333333333	0.0000000294883677897877	HP:0002007	Previously identified relationship gene-phenotype	Gene in PPI	NA	NA	NA	NA
ENSG00000007168	PAFAH1B1*	17p13.3	0.00000000000100753069801885	100	60	0	4221	2504	High Confidence	Validated	BP	GO:0060996	dendritic spine development	12/248	0.00000000746208119977839	0.00000660207634150393	dendrite development	Hydrocephalus	18.3333333333333	0.0000000656300391497742	NA	New	Gene in PPI	NA	NA	NA	NA
ENSG00000007168	PAFAH1B1*	17p13.3	0.00000000000100753069801885	100	60	0	4221	2504	High Confidence	Validated	BP	GO:0030099	myeloid cell differentiation	13/248	0.00178362336416185	0.0367235183384743	gliogenesis	Small for gestational age	31.6666666666667	0.00000000418923199098866	NA	New	Gene in PPI	NA	NA	NA	NA
ENSG00000007168	PAFAH1B1*	17p13.3	0.00000000000100753069801885	100	60	0	4221	2504	High Confidence	Validated	BP	GO:0042490	mechanoreceptor differentiation	5/248	0.00193871191734469	0.0387632851722195	gliogenesis	Polyhydramnios	15	0.0000000011705958755722	HP:0001561	Previously identified relationship gene-phenotype	Gene in PPI	NA	NA	NA	NA
ENSG00000007168	PAFAH1B1*	17p13.3	0.00000000000100753069801885	100	60	0	4221	2504	High Confidence	Validated	BP	GO:0099173	postsynapse organization	11/248	0.0000153006732710169	0.0018672097484872	postsynapse organization	Small for gestational age	31.6666666666667	0.00000000418923199098866	NA	New	Gene in PPI	NA	NA	NA	NA
ENSG00000007168	PAFAH1B1*	17p13.3	0.00000000000100753069801885	100	60	0	4221	2504	High Confidence	Validated	BP	GO:0050773	regulation of dendrite development	6/248	0.00249344512090042	0.0445382097463492	dendrite development	Primary microcephaly	23.3333333333333	0.0000000167978671201917	NA	New	Gene in PPI	NA	NA	NA	NA
ENSG00000007168	PAFAH1B1*	17p13.3	0.00000000000100753069801885	100	60	0	4221	2504	High Confidence	Validated	BP	GO:0016358	dendrite development	19/248	0.000000000635991425718669	0.00000225077365561837	dendrite development	Narrow forehead	18.3333333333333	0.0000000068365612034793	NA	New	Gene in PPI	NA	NA	NA	NA
ENSG00000007168	PAFAH1B1*	17p13.3	0.00000000000100753069801885	100	60	0	4221	2504	High Confidence	Validated	BP	GO:0021537	telencephalon development	10/248	0.00179518753109806	0.0367235183384743	gliogenesis	Small for gestational age	31.6666666666667	0.00000000418923199098866	NA	New	Gene in PPI	NA	NA	NA	NA
ENSG00000007168	PAFAH1B1*	17p13.3	0.00000000000100753069801885	100	60	0	4221	2504	High Confidence	Validated	BP	GO:0051960	regulation of nervous system development	20/248	0.00000200837372592377	0.000355381730802212	regulation of nervous system development	Hypoplasia of the corpus callosum	20	0.000000000751993514779505	HP:0002079	Previously identified relationship gene-phenotype	Gene in PPI	NA	NA	NA	NA
ENSG00000007168	PAFAH1B1*	17p13.3	0.00000000000100753069801885	100	60	0	4221	2504	High Confidence	Validated	BP	GO:0010720	positive regulation of cell development	15/248	0.0000110741643269996	0.00139969526975898	regulation of nervous system development	Narrow forehead	18.3333333333333	0.0000000068365612034793	NA	New	Gene in PPI	NA	NA	NA	NA
ENSG00000007168	PAFAH1B1*	17p13.3	0.00000000000100753069801885	100	60	0	4221	2504	High Confidence	Validated	BP	GO:0045773	positive regulation of axon extension	5/248	0.000223274313193127	0.0111291238646546	regulation of nervous system development	Narrow forehead	18.3333333333333	0.0000000068365612034793	NA	New	Gene in PPI	NA	NA	NA	NA
ENSG00000007168	PAFAH1B1*	17p13.3	0.00000000000100753069801885	100	60	0	4221	2504	High Confidence	Validated	BP	GO:0045773	positive regulation of axon extension	5/248	0.000223274313193127	0.0111291238646546	regulation of nervous system development	Hypoplasia of the corpus callosum	20	0.000000000751993514779505	HP:0002079	Previously identified relationship gene-phenotype	Gene in PPI	NA	NA	NA	NA
ENSG00000007168	PAFAH1B1*	17p13.3	0.00000000000100753069801885	100	60	0	4221	2504	High Confidence	Validated	BP	GO:0021537	telencephalon development	10/248	0.00179518753109806	0.0367235183384743	gliogenesis	Polyhydramnios	15	0.0000000011705958755722	HP:0001561	Previously identified relationship gene-phenotype	Gene in PPI	NA	NA	NA	NA
ENSG00000007168	PAFAH1B1*	17p13.3	0.00000000000100753069801885	100	60	0	4221	2504	High Confidence	Validated	BP	GO:0098930	axonal transport	5/248	0.00158044048588894	0.0351101940283082	axo-dendritic transport	Micrognathia	41.6666666666667	0.000000000000742683749353844	NA	New	Gene in PPI	NA	NA	NA	NA
ENSG00000007168	PAFAH1B1*	17p13.3	0.00000000000100753069801885	100	60	0	4221	2504	High Confidence	Validated	BP	GO:0042490	mechanoreceptor differentiation	5/248	0.00193871191734469	0.0387632851722195	gliogenesis	Cryptorchidism	23.3333333333333	0.00000000203209500319883	NA	New	Gene in PPI	NA	NA	NA	NA
ENSG00000007168	PAFAH1B1*	17p13.3	0.00000000000100753069801885	100	60	0	4221	2504	High Confidence	Validated	BP	GO:0010970	transport along microtubule	10/248	0.0000424139005064463	0.00375256984730784	transport along microtubule	Hydrocephalus	18.3333333333333	0.0000000656300391497742	NA	New	Gene in PPI	NA	NA	NA	NA
ENSG00000007168	PAFAH1B1*	17p13.3	0.00000000000100753069801885	100	60	0	4221	2504	High Confidence	Validated	BP	GO:1990138	neuron projection extension	8/248	0.00211709643750569	0.0413944988526666	developmental growth involved in morphogenesis	Anteverted nares	25	0.0000000000814336238856137	HP:0000463	Previously identified relationship gene-phenotype	Gene in PPI	NA	NA	NA	NA
ENSG00000007168	PAFAH1B1*	17p13.3	0.00000000000100753069801885	100	60	0	4221	2504	High Confidence	Validated	BP	GO:0051081	nuclear membrane disassembly	3/248	0.00035019838968785	0.013471218490275	cellular component disassembly	Lissencephaly	51.6666666666667	0.000000000000000000000000000000000000000000000000000000887620782881783	HP:0001339	Previously identified relationship gene-phenotype	Gene in PPI	NA	NA	NA	NA
ENSG00000007168	PAFAH1B1*	17p13.3	0.00000000000100753069801885	100	60	0	4221	2504	High Confidence	Validated	BP	GO:0016358	dendrite development	19/248	0.000000000635991425718669	0.00000225077365561837	dendrite development	Lissencephaly	51.6666666666667	0.000000000000000000000000000000000000000000000000000000887620782881783	HP:0001339	Previously identified relationship gene-phenotype	Gene in PPI	NA	NA	NA	NA
ENSG00000007168	PAFAH1B1*	17p13.3	0.00000000000100753069801885	100	60	0	4221	2504	High Confidence	Validated	BP	GO:0051656	establishment of organelle localization	13/248	0.00218744071568701	0.0419285686513129	axo-dendritic transport	Frontal bossing	23.3333333333333	0.0000000294883677897877	HP:0002007	Previously identified relationship gene-phenotype	Gene in PPI	NA	NA	NA	NA
ENSG00000007168	PAFAH1B1*	17p13.3	0.00000000000100753069801885	100	60	0	4221	2504	High Confidence	Validated	BP	GO:0042249	establishment of planar polarity of embryonic epithelium	3/248	0.000928555778109718	0.0247098060919341	epithelial tube morphogenesis	Hydrocephalus	18.3333333333333	0.0000000656300391497742	NA	New	Gene in PPI	NA	NA	NA	NA
ENSG00000007168	PAFAH1B1*	17p13.3	0.00000000000100753069801885	100	60	0	4221	2504	High Confidence	Validated	BP	GO:0030397	membrane disassembly	3/248	0.0004623708006256	0.0165285885193333	cellular component disassembly	EEG abnormality	36.6666666666667	0.0000000000185879049708559	HP:0002353	Previously identified relationship gene-phenotype	Gene in PPI	NA	NA	NA	NA
ENSG00000007168	PAFAH1B1*	17p13.3	0.00000000000100753069801885	100	60	0	4221	2504	High Confidence	Validated	BP	GO:0048638	regulation of developmental growth	13/248	0.000481874558031622	0.0170535406087391	developmental growth involved in morphogenesis	Micrognathia	41.6666666666667	0.000000000000742683749353844	NA	New	Gene in PPI	NA	NA	NA	NA
ENSG00000007168	PAFAH1B1*	17p13.3	0.00000000000100753069801885	100	60	0	4221	2504	High Confidence	Validated	BP	GO:0051081	nuclear membrane disassembly	3/248	0.00035019838968785	0.013471218490275	cellular component disassembly	Hypotonia	38.3333333333333	0.00000000305020354731641	HP:0001252	Previously identified relationship gene-phenotype	Gene in PPI	NA	NA	NA	NA
ENSG00000007168	PAFAH1B1*	17p13.3	0.00000000000100753069801885	100	60	0	4221	2504	High Confidence	Validated	BP	GO:0060113	inner ear receptor cell differentiation	5/248	0.0013703384937201	0.0323308528618363	gliogenesis	Narrow forehead	18.3333333333333	0.0000000068365612034793	NA	New	Gene in PPI	NA	NA	NA	NA
ENSG00000007168	PAFAH1B1*	17p13.3	0.00000000000100753069801885	100	60	0	4221	2504	High Confidence	Validated	BP	GO:0060997	dendritic spine morphogenesis	9/248	0.000000103335477373668	0.0000333995809696406	dendrite development	Sacral dimple	20	0.000000000634346939984162	HP:0000960	Previously identified relationship gene-phenotype	Gene in PPI	NA	NA	NA	NA
ENSG00000007168	PAFAH1B1*	17p13.3	0.00000000000100753069801885	100	60	0	4221	2504	High Confidence	Validated	BP	GO:0045773	positive regulation of axon extension	5/248	0.000223274313193127	0.0111291238646546	regulation of nervous system development	Sacral dimple	20	0.000000000634346939984162	HP:0000960	Previously identified relationship gene-phenotype	Gene in PPI	NA	NA	NA	NA
ENSG00000007168	PAFAH1B1*	17p13.3	0.00000000000100753069801885	100	60	0	4221	2504	High Confidence	Validated	CC	GO:0032838	plasma membrane bounded cell projection cytoplasm	9/252	0.00273290409397281	0.0303496191488559	dendritic spine	Sacral dimple	20	0.000000000634346939984162	HP:0000960	Previously identified relationship gene-phenotype	Gene in PPI	NA	NA	NA	NA
ENSG00000007168	PAFAH1B1*	17p13.3	0.00000000000100753069801885	100	60	0	4221	2504	High Confidence	Validated	BP	GO:0010970	transport along microtubule	10/248	0.0000424139005064463	0.00375256984730784	transport along microtubule	Cryptorchidism	23.3333333333333	0.00000000203209500319883	NA	New	Gene in PPI	NA	NA	NA	NA
ENSG00000007168	PAFAH1B1*	17p13.3	0.00000000000100753069801885	100	60	0	4221	2504	High Confidence	Validated	BP	GO:0050769	positive regulation of neurogenesis	13/248	0.0000100569182389305	0.00131820124620648	regulation of nervous system development	Hypoplasia of the corpus callosum	20	0.000000000751993514779505	HP:0002079	Previously identified relationship gene-phenotype	Gene in PPI	NA	NA	NA	NA
ENSG00000007168	PAFAH1B1*	17p13.3	0.00000000000100753069801885	100	60	0	4221	2504	High Confidence	Validated	BP	GO:0050807	regulation of synapse organization	13/248	0.00000501631952988062	0.000739698117343646	regulation of synapse organization	Hydrocephalus	18.3333333333333	0.0000000656300391497742	NA	New	Gene in PPI	NA	NA	NA	NA
ENSG00000007168	PAFAH1B1*	17p13.3	0.00000000000100753069801885	100	60	0	4221	2504	High Confidence	Validated	BP	GO:0008347	glial cell migration	6/248	0.0000693134496715088	0.0053326151823363	gliogenesis	Frontal bossing	23.3333333333333	0.0000000294883677897877	HP:0002007	Previously identified relationship gene-phenotype	Gene in PPI	NA	NA	NA	NA
ENSG00000007168	PAFAH1B1*	17p13.3	0.00000000000100753069801885	100	60	0	4221	2504	High Confidence	Validated	BP	GO:0099175	regulation of postsynapse organization	8/248	0.0000257378944976002	0.00284645026959397	postsynapse organization	Low-set ears	30	0.0000001280481352276	HP:0000369	Previously identified relationship gene-phenotype	Gene in PPI	NA	NA	NA	NA
ENSG00000007168	PAFAH1B1*	17p13.3	0.00000000000100753069801885	100	60	0	4221	2504	High Confidence	Validated	BP	GO:0030705	cytoskeleton-dependent intracellular transport	10/248	0.000282842080257799	0.0118412793670968	axo-dendritic transport	Patent ductus arteriosus	16.6666666666667	0.0000000594774910423941	NA	New	Gene in PPI	NA	NA	NA	NA
ENSG00000007168	PAFAH1B1*	17p13.3	0.00000000000100753069801885	100	60	0	4221	2504	High Confidence	Validated	BP	GO:0050767	regulation of neurogenesis	16/248	0.0000300622598041156	0.0028515085755827	regulation of nervous system development	Primary microcephaly	23.3333333333333	0.0000000167978671201917	NA	New	Gene in PPI	NA	NA	NA	NA
ENSG00000007168	PAFAH1B1*	17p13.3	0.00000000000100753069801885	100	60	0	4221	2504	High Confidence	Validated	BP	GO:0007346	regulation of mitotic cell cycle	21/248	0.000000831588599124528	0.000173117179547159	regulation of mitotic cell cycle	Sacral dimple	20	0.000000000634346939984162	HP:0000960	Previously identified relationship gene-phenotype	Gene in PPI	NA	NA	NA	NA
ENSG00000007168	PAFAH1B1*	17p13.3	0.00000000000100753069801885	100	60	0	4221	2504	High Confidence	Validated	BP	GO:0050772	positive regulation of axonogenesis	6/248	0.000630340287932777	0.0202797661726736	regulation of nervous system development	Hydrocephalus	18.3333333333333	0.0000000656300391497742	NA	New	Gene in PPI	NA	NA	NA	NA
ENSG00000007168	PAFAH1B1*	17p13.3	0.00000000000100753069801885	100	60	0	4221	2504	High Confidence	Validated	BP	GO:0050767	regulation of neurogenesis	16/248	0.0000300622598041156	0.0028515085755827	regulation of nervous system development	Small for gestational age	31.6666666666667	0.00000000418923199098866	NA	New	Gene in PPI	NA	NA	NA	NA
ENSG00000007168	PAFAH1B1*	17p13.3	0.00000000000100753069801885	100	60	0	4221	2504	High Confidence	Validated	BP	GO:0050769	positive regulation of neurogenesis	13/248	0.0000100569182389305	0.00131820124620648	regulation of nervous system development	Lissencephaly	51.6666666666667	0.000000000000000000000000000000000000000000000000000000887620782881783	HP:0001339	Previously identified relationship gene-phenotype	Gene in PPI	NA	NA	NA	NA
ENSG00000007168	PAFAH1B1*	17p13.3	0.00000000000100753069801885	100	60	0	4221	2504	High Confidence	Validated	CC	GO:0005875	microtubule associated complex	7/252	0.00494925912698418	0.0497282702758886	kinesin complex	Polyhydramnios	15	0.0000000011705958755722	HP:0001561	Previously identified relationship gene-phenotype	Gene in PPI	NA	NA	NA	NA
ENSG00000007168	PAFAH1B1*	17p13.3	0.00000000000100753069801885	100	60	0	4221	2504	High Confidence	Validated	BP	GO:0016358	dendrite development	19/248	0.000000000635991425718669	0.00000225077365561837	dendrite development	Myopia	11.6666666666667	0.000000961101336627151	NA	New	Gene in PPI	NA	NA	NA	NA
ENSG00000007168	PAFAH1B1*	17p13.3	0.00000000000100753069801885	100	60	0	4221	2504	High Confidence	Validated	BP	GO:0099111	microtubule-based transport	10/248	0.000229588076937054	0.0112192886891747	transport along microtubule	Cryptorchidism	23.3333333333333	0.00000000203209500319883	NA	New	Gene in PPI	NA	NA	NA	NA
ENSG00000007168	PAFAH1B1*	17p13.3	0.00000000000100753069801885	100	60	0	4221	2504	High Confidence	Validated	BP	GO:0050803	regulation of synapse structure or activity	13/248	0.0000071532426502386	0.00101261302956778	regulation of synapse organization	Myopia	11.6666666666667	0.000000961101336627151	NA	New	Gene in PPI	NA	NA	NA	NA
ENSG00000007168	PAFAH1B1*	17p13.3	0.00000000000100753069801885	100	60	0	4221	2504	High Confidence	Validated	BP	GO:1990138	neuron projection extension	8/248	0.00211709643750569	0.0413944988526666	developmental growth involved in morphogenesis	Cryptorchidism	23.3333333333333	0.00000000203209500319883	NA	New	Gene in PPI	NA	NA	NA	NA
ENSG00000007168	PAFAH1B1*	17p13.3	0.00000000000100753069801885	100	60	0	4221	2504	High Confidence	Validated	CC	GO:0032838	plasma membrane bounded cell projection cytoplasm	9/252	0.00273290409397281	0.0303496191488559	dendritic spine	Primary microcephaly	23.3333333333333	0.0000000167978671201917	NA	New	Gene in PPI	NA	NA	NA	NA
ENSG00000007168	PAFAH1B1*	17p13.3	0.00000000000100753069801885	100	60	0	4221	2504	High Confidence	Validated	BP	GO:0022604	regulation of cell morphogenesis	12/248	0.000893998686558695	0.0245561060279314	regulation of nervous system development	Frontal bossing	23.3333333333333	0.0000000294883677897877	HP:0002007	Previously identified relationship gene-phenotype	Gene in PPI	NA	NA	NA	NA
ENSG00000007168	PAFAH1B1*	17p13.3	0.00000000000100753069801885	100	60	0	4221	2504	High Confidence	Validated	BP	GO:0002573	myeloid leukocyte differentiation	9/248	0.00186959710411239	0.0378085951511643	gliogenesis	Primary microcephaly	23.3333333333333	0.0000000167978671201917	NA	New	Gene in PPI	NA	NA	NA	NA
ENSG00000007168	PAFAH1B1*	17p13.3	0.00000000000100753069801885	100	60	0	4221	2504	High Confidence	Validated	BP	GO:0060997	dendritic spine morphogenesis	9/248	0.000000103335477373668	0.0000333995809696406	dendrite development	Frontal bossing	23.3333333333333	0.0000000294883677897877	HP:0002007	Previously identified relationship gene-phenotype	Gene in PPI	NA	NA	NA	NA
ENSG00000007168	PAFAH1B1*	17p13.3	0.00000000000100753069801885	100	60	0	4221	2504	High Confidence	Validated	CC	GO:0030426	growth cone	10/252	0.000103585208594325	0.0039541681825674	growth cone	EEG abnormality	36.6666666666667	0.0000000000185879049708559	HP:0002353	Previously identified relationship gene-phenotype	Gene in PPI	NA	NA	NA	NA
ENSG00000007168	PAFAH1B1*	17p13.3	0.00000000000100753069801885	100	60	0	4221	2504	High Confidence	Validated	BP	GO:0060997	dendritic spine morphogenesis	9/248	0.000000103335477373668	0.0000333995809696406	dendrite development	Anteverted nares	25	0.0000000000814336238856137	HP:0000463	Previously identified relationship gene-phenotype	Gene in PPI	NA	NA	NA	NA
ENSG00000007168	PAFAH1B1*	17p13.3	0.00000000000100753069801885	100	60	0	4221	2504	High Confidence	Validated	BP	GO:0051656	establishment of organelle localization	13/248	0.00218744071568701	0.0419285686513129	axo-dendritic transport	Micrognathia	41.6666666666667	0.000000000000742683749353844	NA	New	Gene in PPI	NA	NA	NA	NA
ENSG00000007168	PAFAH1B1*	17p13.3	0.00000000000100753069801885	100	60	0	4221	2504	High Confidence	Validated	BP	GO:0099111	microtubule-based transport	10/248	0.000229588076937054	0.0112192886891747	transport along microtubule	EEG abnormality	36.6666666666667	0.0000000000185879049708559	HP:0002353	Previously identified relationship gene-phenotype	Gene in PPI	NA	NA	NA	NA
ENSG00000007168	PAFAH1B1*	17p13.3	0.00000000000100753069801885	100	60	0	4221	2504	High Confidence	Validated	BP	GO:0048639	positive regulation of developmental growth	8/248	0.00227504337696324	0.0419342630785048	developmental growth involved in morphogenesis	Low-set ears	30	0.0000001280481352276	HP:0000369	Previously identified relationship gene-phenotype	Gene in PPI	NA	NA	NA	NA
ENSG00000007168	PAFAH1B1*	17p13.3	0.00000000000100753069801885	100	60	0	4221	2504	High Confidence	Validated	BP	GO:0010720	positive regulation of cell development	15/248	0.0000110741643269996	0.00139969526975898	regulation of nervous system development	Cryptorchidism	23.3333333333333	0.00000000203209500319883	NA	New	Gene in PPI	NA	NA	NA	NA
ENSG00000007168	PAFAH1B1*	17p13.3	0.00000000000100753069801885	100	60	0	4221	2504	High Confidence	Validated	BP	GO:0048638	regulation of developmental growth	13/248	0.000481874558031622	0.0170535406087391	developmental growth involved in morphogenesis	Frontal bossing	23.3333333333333	0.0000000294883677897877	HP:0002007	Previously identified relationship gene-phenotype	Gene in PPI	NA	NA	NA	NA
ENSG00000007168	PAFAH1B1*	17p13.3	0.00000000000100753069801885	100	60	0	4221	2504	High Confidence	Validated	BP	GO:0051962	positive regulation of nervous system development	15/248	0.00000368842931151582	0.000593334151520658	regulation of nervous system development	Low-set ears	30	0.0000001280481352276	HP:0000369	Previously identified relationship gene-phenotype	Gene in PPI	NA	NA	NA	NA
ENSG00000007168	PAFAH1B1*	17p13.3	0.00000000000100753069801885	100	60	0	4221	2504	High Confidence	Validated	CC	GO:0030426	growth cone	10/252	0.000103585208594325	0.0039541681825674	growth cone	Polyhydramnios	15	0.0000000011705958755722	HP:0001561	Previously identified relationship gene-phenotype	Gene in PPI	NA	NA	NA	NA
ENSG00000007168	PAFAH1B1*	17p13.3	0.00000000000100753069801885	100	60	0	4221	2504	High Confidence	Validated	BP	GO:0099173	postsynapse organization	11/248	0.0000153006732710169	0.0018672097484872	postsynapse organization	Micrognathia	41.6666666666667	0.000000000000742683749353844	NA	New	Gene in PPI	NA	NA	NA	NA
ENSG00000007168	PAFAH1B1*	17p13.3	0.00000000000100753069801885	100	60	0	4221	2504	High Confidence	Validated	BP	GO:0030010	establishment of cell polarity	9/248	0.00012395240204295	0.00797577365145454	establishment of cell polarity	Myopia	11.6666666666667	0.000000961101336627151	NA	New	Gene in PPI	NA	NA	NA	NA
ENSG00000007168	PAFAH1B1*	17p13.3	0.00000000000100753069801885	100	60	0	4221	2504	High Confidence	Validated	BP	GO:0048639	positive regulation of developmental growth	8/248	0.00227504337696324	0.0419342630785048	developmental growth involved in morphogenesis	Hypotonia	38.3333333333333	0.00000000305020354731641	HP:0001252	Previously identified relationship gene-phenotype	Gene in PPI	NA	NA	NA	NA
ENSG00000007168	PAFAH1B1*	17p13.3	0.00000000000100753069801885	100	60	0	4221	2504	High Confidence	Validated	CC	GO:0032838	plasma membrane bounded cell projection cytoplasm	9/252	0.00273290409397281	0.0303496191488559	dendritic spine	Anteverted nares	25	0.0000000000814336238856137	HP:0000463	Previously identified relationship gene-phenotype	Gene in PPI	NA	NA	NA	NA
ENSG00000007168	PAFAH1B1*	17p13.3	0.00000000000100753069801885	100	60	0	4221	2504	High Confidence	Validated	BP	GO:0060113	inner ear receptor cell differentiation	5/248	0.0013703384937201	0.0323308528618363	gliogenesis	Sacral dimple	20	0.000000000634346939984162	HP:0000960	Previously identified relationship gene-phenotype	Gene in PPI	NA	NA	NA	NA
ENSG00000007168	PAFAH1B1*	17p13.3	0.00000000000100753069801885	100	60	0	4221	2504	High Confidence	Validated	BP	GO:0032535	regulation of cellular component size	13/248	0.00186755275665104	0.0378085951511643	regulation of synapse organization	Cryptorchidism	23.3333333333333	0.00000000203209500319883	NA	New	Gene in PPI	NA	NA	NA	NA
ENSG00000007168	PAFAH1B1*	17p13.3	0.00000000000100753069801885	100	60	0	4221	2504	High Confidence	Validated	BP	GO:0030397	membrane disassembly	3/248	0.0004623708006256	0.0165285885193333	cellular component disassembly	Myopia	11.6666666666667	0.000000961101336627151	NA	New	Gene in PPI	NA	NA	NA	NA
ENSG00000007168	PAFAH1B1*	17p13.3	0.00000000000100753069801885	100	60	0	4221	2504	High Confidence	Validated	BP	GO:0050803	regulation of synapse structure or activity	13/248	0.0000071532426502386	0.00101261302956778	regulation of synapse organization	Sacral dimple	20	0.000000000634346939984162	HP:0000960	Previously identified relationship gene-phenotype	Gene in PPI	NA	NA	NA	NA
ENSG00000007168	PAFAH1B1*	17p13.3	0.00000000000100753069801885	100	60	0	4221	2504	High Confidence	Validated	BP	GO:0051960	regulation of nervous system development	20/248	0.00000200837372592377	0.000355381730802212	regulation of nervous system development	Anteverted nares	25	0.0000000000814336238856137	HP:0000463	Previously identified relationship gene-phenotype	Gene in PPI	NA	NA	NA	NA
ENSG00000007168	PAFAH1B1*	17p13.3	0.00000000000100753069801885	100	60	0	4221	2504	High Confidence	Validated	BP	GO:0061515	myeloid cell development	5/248	0.00250440908152684	0.0445382097463492	gliogenesis	Frontal bossing	23.3333333333333	0.0000000294883677897877	HP:0002007	Previously identified relationship gene-phenotype	Gene in PPI	NA	NA	NA	NA
ENSG00000007168	PAFAH1B1*	17p13.3	0.00000000000100753069801885	100	60	0	4221	2504	High Confidence	Validated	BP	GO:0061001	regulation of dendritic spine morphogenesis	8/248	0.000000170402779978732	0.0000463888798726717	dendrite development	Hypotonia	38.3333333333333	0.00000000305020354731641	HP:0001252	Previously identified relationship gene-phenotype	Gene in PPI	NA	NA	NA	NA
ENSG00000007168	PAFAH1B1*	17p13.3	0.00000000000100753069801885	100	60	0	4221	2504	High Confidence	Validated	BP	GO:0030010	establishment of cell polarity	9/248	0.00012395240204295	0.00797577365145454	establishment of cell polarity	Sacral dimple	20	0.000000000634346939984162	HP:0000960	Previously identified relationship gene-phenotype	Gene in PPI	NA	NA	NA	NA
ENSG00000007168	PAFAH1B1*	17p13.3	0.00000000000100753069801885	100	60	0	4221	2504	High Confidence	Validated	BP	GO:0030900	forebrain development	14/248	0.00055885186311913	0.0186864261549649	gliogenesis	EEG abnormality	36.6666666666667	0.0000000000185879049708559	HP:0002353	Previously identified relationship gene-phenotype	Gene in PPI	NA	NA	NA	NA
ENSG00000007168	PAFAH1B1*	17p13.3	0.00000000000100753069801885	100	60	0	4221	2504	High Confidence	Validated	CC	GO:0030426	growth cone	10/252	0.000103585208594325	0.0039541681825674	growth cone	Primary microcephaly	23.3333333333333	0.0000000167978671201917	NA	New	Gene in PPI	NA	NA	NA	NA
ENSG00000007168	PAFAH1B1*	17p13.3	0.00000000000100753069801885	100	60	0	4221	2504	High Confidence	Validated	BP	GO:0106027	neuron projection organization	10/248	0.000000427641130366355	0.0000945888725229082	dendrite development	Small for gestational age	31.6666666666667	0.00000000418923199098866	NA	New	Gene in PPI	NA	NA	NA	NA
ENSG00000007168	PAFAH1B1*	17p13.3	0.00000000000100753069801885	100	60	0	4221	2504	High Confidence	Validated	BP	GO:0097061	dendritic spine organization	9/248	0.00000168363619028195	0.00031359939354778	dendrite development	Small for gestational age	31.6666666666667	0.00000000418923199098866	NA	New	Gene in PPI	NA	NA	NA	NA
ENSG00000007168	PAFAH1B1*	17p13.3	0.00000000000100753069801885	100	60	0	4221	2504	High Confidence	Validated	BP	GO:0097061	dendritic spine organization	9/248	0.00000168363619028195	0.00031359939354778	dendrite development	Sacral dimple	20	0.000000000634346939984162	HP:0000960	Previously identified relationship gene-phenotype	Gene in PPI	NA	NA	NA	NA
ENSG00000007168	PAFAH1B1*	17p13.3	0.00000000000100753069801885	100	60	0	4221	2504	High Confidence	Validated	BP	GO:0048813	dendrite morphogenesis	13/248	0.0000000752094490976534	0.0000333995809696406	dendrite development	Hypoplasia of the corpus callosum	20	0.000000000751993514779505	HP:0002079	Previously identified relationship gene-phenotype	Gene in PPI	NA	NA	NA	NA
[truncated: 87,610 more rows]

## Sheet: Supp Table 4 
ID	ONTOLOGY	Description	GeneRatio	BgRatio	pvalue	p.adjust	qvalue	geneID	Count	GO parent Code	GO parentTerm
[truncated: 403 more rows]

## Sheet: Supp Table 5 
ID	ONTOLOGY	Description	GeneRatio	BgRatio	pvalue	p.adjust	qvalue	geneID	Count	parent	parentTerm
[truncated: 306 more rows]

[truncated: 9 more sheets: Supp Table 6, Supp Table 7, Supp Table 8, Supp Table 9, Supp Table 10, Supp Table 11, Supp Table 12, Supp Table 13, Supp Table 14]
